# Supplementary material for: 3-[4-(Dimethyl­amino)phen­yl]-1-(2-pyrrol­yl)prop-2-en-1-one
Source: Acta Crystallogr Sect E Struct Rep Online. 2008 May 21;64(Pt 6):o1123. doi: 10.1107/S1600536808014700 (PMC2961564; doi:10.1107/S1600536808014700)
Supplement: Supplementary file 2 [file e-64-o1123-Isup2.hkl]

# 
# h,k,l, Fc-squared, Fo-squared, sigma(Fo-squared) and status flag 
# 
data_I
_shelx_title ' 1 in P2(1)/c' 
_shelx_refln_list_code          4 
_shelx_F_calc_maximum      182.96 
_exptl_crystal_F_000       512.00 
_reflns_d_resolution_high  0.8110 
 
loop_ 
 _symmetry_equiv_pos_as_xyz 
 'x, y, z' 
 '-x, y+1/2, -z+1/2' 
 '-x, -y, -z' 
 'x, -y-1/2, z-1/2' 
 
_cell_length_a    11.0864 
_cell_length_b    12.0412 
_cell_length_c    10.6169 
_cell_angle_alpha  90.000 
_cell_angle_beta  112.294 
_cell_angle_gamma  90.000 
 
_shelx_F_squared_multiplier     1.000 
 
loop_ 
 _refln_index_h 
 _refln_index_k 
 _refln_index_l 
 _refln_F_squared_calc 
 _refln_F_squared_meas 
 _refln_F_squared_sigma 
 _refln_observed_status 
   2   0   0     8518.61     7650.26    217.64 o 
   3   0   0     1782.56     1808.93     36.21 o 
   4   0   0      201.90      229.59      7.10 o 
   5   0   0       84.49       88.67      3.00 o 
   6   0   0       56.16       51.15      3.21 o 
   7   0   0       25.07       25.81      2.73 o 
   8   0   0        6.85        7.74      2.29 o 
   9   0   0        4.95        5.01      3.43 o 
  10   0   0       28.33       34.34      6.15 o 
  11   0   0      141.34      145.06     11.78 o 
  12   0   0       49.23       62.63      8.78 o 
   1   1   0      168.25      168.19      3.87 o 
   2   1   0        6.32        5.71      0.64 o 
   3   1   0      607.26      584.15      9.57 o 
   4   1   0      287.64      254.22      4.78 o 
   5   1   0       22.51       21.70      1.64 o 
   6   1   0        1.02        2.69      0.87 o 
   7   1   0       57.42       56.35      2.21 o 
   8   1   0        4.11        6.90      1.78 o 
   9   1   0        9.23        8.87      1.93 o 
  10   1   0        8.85        6.94      2.77 o 
  11   1   0        0.77        1.87      2.62 o 
  12   1   0       24.84       33.57      4.81 o 
   0   2   0       88.38      103.32      4.48 o 
   1   2   0     4850.22     4662.51     92.01 o 
   2   2   0     1520.81     1521.99     26.84 o 
   3   2   0     1558.29     1538.73     27.33 o 
   4   2   0       20.68       23.01      2.09 o 
   5   2   0      925.28      993.66     18.52 o 
   6   2   0      171.85      159.16      4.39 o 
   7   2   0       56.98       58.44      2.25 o 
   8   2   0        2.75        1.08      1.57 o 
   9   2   0        0.34       -0.43      1.98 o 
  10   2   0        0.00        0.18      1.99 o 
  11   2   0        9.66        9.86      2.86 o 
  12   2   0        1.32        3.43      2.23 o 
   1   3   0     1166.84     1223.12     21.22 o 
   2   3   0      832.55      837.99     13.42 o 
   3   3   0       50.87       58.98      2.15 o 
   4   3   0      351.03      383.35      7.98 o 
   5   3   0      471.33      460.86      9.55 o 
   6   3   0       17.50       19.50      1.72 o 
   7   3   0      243.37      221.89     11.52 o 
   8   3   0       25.63       26.50      2.52 o 
   9   3   0       15.02       13.89      2.30 o 
  10   3   0        1.42        1.76      1.70 o 
  11   3   0        0.27       -0.78      1.76 o 
  12   3   0        7.84        8.64      3.32 o 
   0   4   0       50.28       56.86      3.96 o 
   1   4   0       99.81       86.83      2.15 o 
   2   4   0        9.00        9.58      0.85 o 
   3   4   0      231.90      218.15      5.63 o 
   4   4   0      146.41      168.96      3.72 o 
   5   4   0      425.22      439.59      9.32 o 
   6   4   0       57.09       59.23      2.79 o 
   7   4   0      166.36      145.09      4.58 o 
   8   4   0        0.73        0.24      1.23 o 
   9   4   0       12.35       13.63      2.31 o 
  10   4   0        2.35        3.96      2.08 o 
  11   4   0        0.94        3.61      2.06 o 
  12   4   0        0.48        4.50      3.10 o 
   1   5   0       37.60       34.91      2.17 o 
   2   5   0        0.00        0.58      0.62 o 
   3   5   0        0.11       -0.03      0.67 o 
   4   5   0      441.16      447.98      8.15 o 
   5   5   0       37.83       37.41      1.78 o 
   6   5   0       23.23       24.09      1.99 o 
   7   5   0        3.65        2.15      1.27 o 
   8   5   0       25.24       25.33      2.34 o 
   9   5   0        9.10       11.24      2.24 o 
  10   5   0        0.03        2.60      1.75 o 
  11   5   0        0.46        4.14      1.73 o 
   0   6   0     1445.40     1508.34     52.04 o 
   3   6   0        0.00        0.19      0.71 o 
   4   6   0      189.63      201.77      5.72 o 
   5   6   0       18.57       19.64      1.82 o 
   6   6   0        9.22        9.48      1.54 o 
   7   6   0        2.49        3.18      1.43 o 
   8   6   0       57.54       56.64      3.43 o 
   9   6   0        0.13        2.03      1.58 o 
  10   6   0        3.66        2.03      1.58 o 
  11   6   0        0.22        0.92      1.83 o 
   1   7   0       48.17       50.08      3.21 o 
   2   7   0       87.20       86.07      4.79 o 
   3   7   0      239.34      249.30      5.94 o 
   4   7   0       36.42       35.36      2.15 o 
   5   7   0        1.43        1.73      1.51 o 
   6   7   0        0.00       -1.19      1.33 o 
   7   7   0        5.70        6.80      1.94 o 
   8   7   0        6.39        8.15      1.94 o 
   9   7   0       17.19       16.81      2.56 o 
  10   7   0        2.49        3.27      3.98 o 
  11   7   0        1.30        6.86      5.03 o 
   0   8   0        0.07        1.72      2.39 o 
   1   8   0        1.95        3.97      1.84 o 
   2   8   0        3.51        4.97      1.73 o 
   3   8   0      716.68      692.53     15.93 o 
   4   8   0       74.38       85.52      5.84 o 
   5   8   0      171.37      178.07      6.26 o 
   6   8   0       32.78       35.86      3.12 o 
   7   8   0        3.12        6.61      1.93 o 
   8   8   0        9.49        6.27      1.94 o 
   9   8   0        4.99        8.63      2.16 o 
  10   8   0       16.82       18.26      4.17 o 
   1   9   0       18.63       14.84      2.15 o 
   2   9   0       52.75       53.68      3.42 o 
   3   9   0        4.84        3.16      1.71 o 
   4   9   0       72.74       69.17      5.41 o 
   5   9   0       43.83       43.30      4.57 o 
   6   9   0        2.18        0.67      2.46 o 
   7   9   0        0.57        4.12      2.46 o 
   8   9   0        8.37       13.93      6.70 o 
   9   9   0       13.91       16.82      3.20 o 
  10   9   0        0.90        2.72      2.96 o 
   0  10   0      356.12      315.89     16.03 o 
   1  10   0       59.93       62.17      4.83 o 
   2  10   0      203.66      191.17      7.27 o 
   3  10   0        3.31        2.68      2.47 o 
   4  10   0        0.71       -1.78      3.84 o 
   5  10   0        0.02        0.40      2.17 o 
   6  10   0        1.82        5.33      2.51 o 
   7  10   0        4.50        5.96      2.46 o 
   8  10   0        7.97        6.60      4.01 o 
   9  10   0       11.92       18.07      3.32 o 
   1  11   0       16.46       20.63      2.33 o 
   2  11   0      277.80      253.89      8.16 o 
   3  11   0       53.65       51.18      5.09 o 
   4  11   0       32.10       31.02      6.65 o 
   5  11   0        8.17        5.98      3.02 o 
   6  11   0        0.00        0.64      2.33 o 
   7  11   0        0.00        0.80      2.21 o 
   8  11   0        0.01        4.42      2.91 o 
   0  12   0      104.81      103.71      6.27 o 
   1  12   0       53.17       51.48      3.34 o 
   2  12   0        6.75        8.20      2.27 o 
   3  12   0        0.29        1.73      1.77 o 
   4  12   0        1.53        1.72      2.45 o 
   5  12   0        4.46        9.37      3.23 o 
   6  12   0        0.05        2.84      4.91 o 
   7  12   0        1.25        2.31      2.22 o 
   1  13   0        0.45       -0.36      1.40 o 
   2  13   0        0.35        2.03      1.91 o 
   3  13   0        7.99       15.08      2.65 o 
   4  13   0        3.32        4.93      4.17 o 
   5  13   0       13.40       24.61      4.38 o 
   6  13   0        0.00        2.99      2.79 o 
   0  14   0        0.28        0.13      2.00 o 
   1  14   0        0.09        2.50      1.77 o 
   2  14   0        9.88        7.40      2.27 o 
   3  14   0        2.22        6.58      3.10 o 
   4  14   0        2.85        5.63      2.94 o 
 -12   1   1        5.31        6.21      2.75 o 
 -11   1   1        2.00       -1.06      2.43 o 
 -10   1   1        1.46        2.58      1.70 o 
  -9   1   1        2.62        1.25      1.45 o 
  -8   1   1        5.48        6.96      1.46 o 
  -7   1   1        0.31       -0.58      0.77 o 
  -6   1   1      278.23      260.44      5.69 o 
  -5   1   1       30.17       27.04      1.36 o 
  -4   1   1       35.07       32.82      2.10 o 
  -3   1   1      806.19      798.33     14.33 o 
  -2   1   1     5413.20     5398.62    134.78 o 
  -1   1   1      288.68      334.62     12.07 o 
   0   1   1      329.80      341.99      8.58 o 
   1   1   1      480.06      493.75     10.34 o 
   3   1   1      177.58      185.05      3.61 o 
   4   1   1        8.03        6.26      0.84 o 
   5   1   1       79.09       75.65      2.24 o 
   6   1   1      108.64      115.21      3.25 o 
   7   1   1       28.81       26.65      2.45 o 
   8   1   1       39.21       39.48      3.10 o 
   9   1   1        0.84        1.13      2.04 o 
  10   1   1        5.24        6.28      2.80 o 
  11   1   1       20.35       23.52      4.46 o 
  12   1   1        3.69        5.60      2.73 o 
 -12   2   1       17.73       19.74      3.65 o 
 -11   2   1        0.10        1.73      1.85 o 
 -10   2   1        4.02        7.96      1.97 o 
  -9   2   1       39.64       43.44      3.33 o 
  -8   2   1        5.68        6.30      1.74 o 
  -7   2   1       16.82       16.62      1.63 o 
  -6   2   1       95.43       86.61      4.18 o 
  -5   2   1      401.23      394.54      8.21 o 
  -4   2   1      240.61      245.10      5.40 o 
  -3   2   1      471.07      478.27      9.01 o 
  -2   2   1     9372.49     9431.78    161.88 o 
  -1   2   1    13199.02    12039.67    204.20 o 
   0   2   1       15.08       15.14      0.74 o 
   1   2   1       44.79       46.01      1.35 o 
   2   2   1      485.24      479.25     15.61 o 
   3   2   1      252.36      243.72      5.34 o 
   4   2   1       16.41       12.64      1.31 o 
   5   2   1       11.74       13.47      1.06 o 
   6   2   1      379.13      369.26      9.10 o 
   7   2   1        1.52        1.64      1.16 o 
   8   2   1        4.15        4.24      1.66 o 
   9   2   1      101.02      106.75      6.61 o 
  10   2   1      103.81      123.20     15.34 o 
  11   2   1       16.51       15.66      3.44 o 
  12   2   1        1.98        4.03      2.53 o 
 -12   3   1        6.57        8.26      2.75 o 
 -11   3   1        3.30        4.57      1.88 o 
 -10   3   1       13.11       19.17      2.62 o 
  -9   3   1       21.36       19.28      2.53 o 
  -8   3   1       62.47       65.60      3.07 o 
  -7   3   1       51.95       51.59      2.60 o 
  -6   3   1       55.08       48.05      2.37 o 
  -5   3   1      255.40      248.28      6.93 o 
  -4   3   1        6.46        7.24      1.59 o 
  -3   3   1      284.85      293.00      7.05 o 
  -2   3   1     3143.56     3100.93     47.63 o 
  -1   3   1     1882.49     2052.48     31.70 o 
   0   3   1       10.86       10.49      1.22 o 
   1   3   1      184.90      174.67      3.97 o 
   2   3   1      114.02      109.24      3.40 o 
   3   3   1     1349.69     1438.29     22.71 o 
   4   3   1      110.27      108.93      3.32 o 
   5   3   1       89.18       91.95      3.16 o 
   6   3   1       11.90        9.52      1.50 o 
   7   3   1        1.76        4.36      1.31 o 
   8   3   1       17.43       21.38      2.15 o 
   9   3   1       17.66       18.59      2.59 o 
  10   3   1       18.97       18.34      5.58 o 
  11   3   1        9.38       11.59      4.15 o 
 -12   4   1        1.21        3.99      2.14 o 
 -11   4   1        0.24        1.67      1.62 o 
 -10   4   1       12.26       15.48      2.68 o 
  -9   4   1       12.11        9.87      2.11 o 
  -8   4   1        5.19        3.96      1.40 o 
  -7   4   1        1.79        3.12      1.23 o 
  -6   4   1      215.14      210.42      5.49 o 
  -5   4   1       25.03       27.20      1.80 o 
  -4   4   1       15.98       14.43      1.57 o 
  -3   4   1       10.13        9.22      1.04 o 
  -2   4   1       31.14       32.22      1.65 o 
  -1   4   1      251.66      246.37     10.30 o 
   0   4   1      401.31      433.44      8.27 o 
   1   4   1      144.30      123.43      2.64 o 
   2   4   1      201.83      203.52      3.98 o 
   3   4   1       89.93       73.96      2.06 o 
   4   4   1        4.67        6.07      0.84 o 
   5   4   1      154.47      139.90      4.42 o 
   6   4   1       16.02       17.37      1.84 o 
   7   4   1       67.01       65.47      3.19 o 
   8   4   1       17.49       13.43      1.88 o 
   9   4   1        4.38        7.43      1.95 o 
  10   4   1       19.39       17.27      3.52 o 
  11   4   1        4.35        9.60      2.85 o 
 -12   5   1        7.73       10.93      3.02 o 
 -11   5   1        3.54        4.69      1.79 o 
 -10   5   1        0.98        2.87      1.49 o 
  -9   5   1       16.20       18.33      2.56 o 
  -8   5   1        3.66        3.66      1.35 o 
  -7   5   1        0.08       -1.54      1.02 o 
  -6   5   1       47.28       50.55      2.61 o 
  -5   5   1       70.47       80.34      2.55 o 
  -4   5   1      365.55      375.63      7.76 o 
  -3   5   1       39.44       43.76      1.83 o 
  -2   5   1       45.05       44.48      1.70 o 
  -1   5   1        2.94        5.52      0.71 o 
   0   5   1      278.79      279.87      5.82 o 
   1   5   1      958.54     1044.82     16.79 o 
   2   5   1      751.51      820.27     13.51 o 
   3   5   1      380.26      408.62      7.38 o 
   4   5   1        9.11        7.04      1.16 o 
   5   5   1        2.39        5.71      1.31 o 
   6   5   1       27.04       29.02      2.23 o 
   7   5   1        2.60        2.27      1.31 o 
   8   5   1       10.97       11.77      1.87 o 
   9   5   1        9.86       11.77      2.26 o 
  10   5   1        5.70        6.84      2.00 o 
  11   5   1        0.87        5.07      2.45 o 
 -11   6   1        7.62        9.54      2.16 o 
 -10   6   1        3.91        5.61      1.93 o 
  -9   6   1        7.61        5.64      1.84 o 
  -8   6   1       18.18       19.69      2.12 o 
  -7   6   1        8.51        9.01      1.62 o 
  -6   6   1       13.26       13.37      1.41 o 
  -5   6   1        3.86        3.63      0.98 o 
  -4   6   1      109.16      102.83      2.90 o 
  -3   6   1       20.49       19.33      1.37 o 
  -2   6   1       20.17       16.45      1.06 o 
  -1   6   1       11.00       11.82      2.04 o 
   0   6   1        2.19        3.07      0.80 o 
   1   6   1        0.07        1.64      0.95 o 
   2   6   1       39.94       42.76      1.61 o 
   3   6   1      207.56      227.89      4.69 o 
   4   6   1       57.30       54.49      2.71 o 
   5   6   1       46.58       45.81      2.56 o 
   6   6   1        0.69        0.52      1.18 o 
   7   6   1        0.00       -1.68      1.12 o 
   8   6   1        3.25        5.05      1.60 o 
   9   6   1       15.43       17.74      2.61 o 
  10   6   1        0.62        8.74      2.70 o 
  11   6   1        0.97       10.92      4.15 o 
 -11   7   1        5.62       11.69      2.84 o 
 -10   7   1        0.13        3.52      1.92 o 
  -9   7   1        3.39        3.33      1.73 o 
  -8   7   1        1.59        0.13      1.34 o 
  -7   7   1        2.74        3.67      1.67 o 
  -6   7   1        3.30        7.55      2.08 o 
  -5   7   1      236.25      226.12      5.12 o 
  -4   7   1        0.29       -0.82      0.79 o 
  -3   7   1      196.01      182.33      6.33 o 
  -2   7   1        0.99       -0.05      0.84 o 
  -1   7   1      165.59      152.44      7.59 o 
   0   7   1       15.61       16.93      1.93 o 
   1   7   1       50.62       50.18      2.19 o 
   2   7   1      425.22      399.41     15.81 o 
   3   7   1        5.17        5.44      1.91 o 
   4   7   1        0.86       -0.99      1.47 o 
   5   7   1       12.56       12.51      2.12 o 
   6   7   1        8.85        8.77      2.04 o 
   7   7   1       12.74       13.80      2.99 o 
   8   7   1       75.64       79.63      4.67 o 
   9   7   1        1.67        3.93      1.78 o 
  10   7   1        5.47        7.71      3.15 o 
 -11   8   1        2.46        6.69      2.28 o 
 -10   8   1        7.26        7.05      2.37 o 
  -9   8   1        5.13        6.40      1.84 o 
  -8   8   1        3.74        4.90      1.82 o 
  -7   8   1       10.16       13.17      2.61 o 
  -6   8   1        2.91        2.10      2.13 o 
  -5   8   1        9.56        6.82      4.98 o 
  -4   8   1        6.50        7.08      1.44 o 
  -3   8   1      146.23      126.68      4.66 o 
  -2   8   1       65.28       56.28      3.24 o 
  -1   8   1       36.79       35.67      2.75 o 
   0   8   1        2.95        2.14      1.32 o 
   1   8   1       11.87       12.25      1.83 o 
   2   8   1      171.04      145.43      5.05 o 
   3   8   1        6.84        7.13      2.79 o 
   4   8   1        0.10       -0.22      1.32 o 
   5   8   1        4.70        6.36      1.79 o 
   6   8   1        3.50        4.30      2.80 o 
   7   8   1        6.79        7.37      2.04 o 
   8   8   1       17.51       25.01      4.10 o 
   9   8   1        1.09        4.22      1.83 o 
  10   8   1        1.24        6.33      3.70 o 
 -10   9   1        0.01        8.30      3.58 o 
  -9   9   1        1.73        2.00      1.93 o 
  -8   9   1        1.81        1.77      3.32 o 
  -7   9   1        1.37        4.67      2.37 o 
  -6   9   1       10.53        6.91      4.44 o 
  -5   9   1        2.69        1.01      2.25 o 
  -4   9   1       17.54       16.17      2.00 o 
  -3   9   1      191.80      174.69     14.44 o 
  -2   9   1       17.90       14.51      2.15 o 
  -1   9   1        0.32        1.35      1.38 o 
   0   9   1       78.25       72.27      5.17 o 
   1   9   1      149.78      137.18      5.08 o 
   2   9   1       43.64       36.72      2.82 o 
   3   9   1       45.19       52.60      5.39 o 
   4   9   1       15.93       15.38      3.30 o 
   5   9   1        0.69        0.14      3.29 o 
   6   9   1        5.29        3.33      2.79 o 
   7   9   1        1.06        5.43      2.51 o 
   8   9   1       54.56       52.85     12.64 o 
   9   9   1       17.98       19.22      3.53 o 
  -9  10   1        0.23        1.05      2.08 o 
  -8  10   1        1.10        3.37      3.29 o 
  -7  10   1        0.68       -0.87      3.17 o 
  -6  10   1        8.77        7.61      2.76 o 
  -5  10   1        1.02       -0.35      2.16 o 
  -4  10   1      235.37      204.97      7.14 o 
  -3  10   1       29.67       31.13      3.81 o 
  -2  10   1        3.65        4.47      1.86 o 
  -1  10   1       19.53       23.28      2.67 o 
   0  10   1      223.92      213.47      6.96 o 
   1  10   1       67.24       64.59      3.89 o 
   2  10   1       14.39       13.41      2.95 o 
   3  10   1       26.17       28.08      4.00 o 
   4  10   1        0.86        0.00      2.29 o 
   5  10   1        0.10        1.96      2.28 o 
   6  10   1        7.03        6.77      2.66 o 
   7  10   1        7.56        6.41      2.42 o 
   8  10   1        1.19        7.48      2.75 o 
  -8  11   1       10.11       15.22      3.30 o 
  -7  11   1        3.47        6.09      2.75 o 
  -6  11   1       25.18       29.60      4.39 o 
  -5  11   1        0.88        3.13      2.40 o 
  -4  11   1       21.23       23.49      3.88 o 
  -3  11   1        4.54        7.30      1.71 o 
  -2  11   1       79.47       83.55      4.34 o 
  -1  11   1       10.63       10.71      2.30 o 
   0  11   1       46.07       47.01      3.63 o 
   1  11   1       87.86       89.09      4.62 o 
   2  11   1        3.24        3.70      2.40 o 
   3  11   1        3.68       10.79      4.79 o 
   4  11   1        1.40        3.31      2.33 o 
   5  11   1        8.07        3.93      3.05 o 
   6  11   1        2.34        2.27      2.32 o 
   7  11   1        1.16        4.75      3.24 o 
   8  11   1        6.04        3.71      2.57 o 
  -7  12   1        0.03        2.51      2.64 o 
  -6  12   1        0.02        3.02      2.63 o 
  -5  12   1        5.96        6.29      4.03 o 
  -4  12   1        3.04        3.28      3.22 o 
  -3  12   1       36.22       38.04      3.61 o 
  -2  12   1        7.01        2.79      1.65 o 
  -1  12   1       30.82       28.33      3.18 o 
   0  12   1       10.57        9.39      2.27 o 
   1  12   1       39.81       30.66      4.18 o 
   2  12   1        0.15        2.03      2.41 o 
   3  12   1        9.76       12.80      3.25 o 
   4  12   1       34.59       38.13      5.11 o 
   5  12   1       16.42       24.28      4.34 o 
   6  12   1       11.39       16.56      3.61 o 
  -6  13   1        0.73        3.60      4.34 o 
  -5  13   1        3.11        6.86      2.91 o 
  -4  13   1        0.35       -1.54      2.65 o 
  -3  13   1       11.24        7.78      2.20 o 
  -2  13   1        0.67        3.10      1.64 o 
  -1  13   1        0.18        3.02      1.61 o 
   0  13   1       68.00       63.50      3.84 o 
   1  13   1        0.41       -1.08      2.10 o 
   2  13   1        0.02        3.72      2.44 o 
   3  13   1        0.28        5.63      2.79 o 
   4  13   1       10.19       18.56      4.01 o 
   5  13   1        0.09        8.17      4.29 o 
  -4  14   1        0.00        4.97      2.82 o 
  -3  14   1        0.30        5.68      2.70 o 
  -2  14   1        7.49        7.88      3.47 o 
  -1  14   1        6.37       11.44      2.02 o 
   0  14   1        1.49        4.46      1.78 o 
   1  14   1        3.34        6.71      2.36 o 
   2  14   1        5.90       12.36      2.46 o 
   3  14   1        1.20        8.49      2.93 o 
 -13   0   2        0.10        1.48      3.15 o 
 -12   0   2        5.32        7.25      4.15 o 
 -11   0   2        4.88        3.20      3.24 o 
 -10   0   2       14.05       19.40      3.00 o 
  -9   0   2        4.71        1.05      1.74 o 
  -8   0   2       88.49      100.04      5.11 o 
  -7   0   2       22.90       29.99      2.90 o 
  -6   0   2       18.81       18.31      1.38 o 
  -5   0   2      296.61      329.72      9.07 o 
  -4   0   2      525.46      519.65     33.39 o 
  -3   0   2    33475.10    28855.31   2222.56 o 
  -2   0   2      748.29      725.14     25.04 o 
  -1   0   2     1274.75     1267.12     45.79 o 
   0   0   2     1688.16     1609.89     57.86 o 
   1   0   2      296.13      270.08      9.73 o 
   2   0   2     1483.37     1551.14     38.03 o 
   3   0   2      118.14      122.62      4.30 o 
   4   0   2      155.25      167.74      5.63 o 
   5   0   2        3.86        2.81      1.33 o 
   6   0   2        4.61        2.82      1.51 o 
   7   0   2       80.38       83.48      7.92 o 
   8   0   2      145.74      147.11     10.54 o 
   9   0   2      468.89      475.91     24.04 o 
  10   0   2       10.11       18.36      5.63 o 
  11   0   2       10.85       11.59      5.06 o 
 -13   1   2        2.20        6.38      2.68 o 
 -12   1   2        0.57        0.18      4.03 o 
 -11   1   2        0.05        3.03      1.70 o 
 -10   1   2        3.50        3.97      1.73 o 
  -9   1   2        0.64        1.24      1.17 o 
  -8   1   2      106.44      100.52      5.06 o 
  -7   1   2       14.17       15.37      1.31 o 
  -6   1   2      648.34      649.02     11.24 o 
  -5   1   2      753.04      705.77     13.40 o 
  -4   1   2      216.66      210.55      5.64 o 
  -3   1   2    22265.60    21237.70    560.80 o 
  -2   1   2      836.54      846.71     17.64 o 
  -1   1   2     4559.17     4592.49    110.31 o 
   0   1   2      650.44      675.43     12.29 o 
   1   1   2      826.72      856.46     15.52 o 
   2   1   2       29.83       36.38      1.62 o 
   3   1   2       15.03       13.87      1.45 o 
   4   1   2      405.57      398.73     10.53 o 
   5   1   2        0.88        2.08      0.90 o 
   6   1   2        1.35       -0.46      1.14 o 
   7   1   2       18.55       24.63      3.35 o 
   8   1   2       91.54       95.73      6.24 o 
   9   1   2        5.94        5.38      2.58 o 
  10   1   2        2.31        1.81      2.44 o 
  11   1   2        7.60       11.61      8.30 o 
 -13   2   2        3.16        0.92      2.10 o 
 -12   2   2        2.03        2.10      2.98 o 
 -11   2   2        0.34        2.24      1.71 o 
 -10   2   2        7.79        5.94      1.93 o 
  -9   2   2       31.31       28.03      2.84 o 
  -8   2   2      150.93      143.73      5.98 o 
  -7   2   2       72.83       60.81      4.48 o 
  -6   2   2       76.31       74.92      3.88 o 
  -5   2   2       26.59       28.75      2.16 o 
  -4   2   2      958.21      876.99     18.86 o 
  -3   2   2     3950.24     3918.85     67.91 o 
  -2   2   2     5293.70     5117.59     88.28 o 
  -1   2   2      588.93      563.28     10.35 o 
   0   2   2      401.71      400.33      6.74 o 
   1   2   2      691.75      647.59     13.98 o 
   2   2   2      513.56      488.94      9.52 o 
   3   2   2      167.74      182.48      9.12 o 
   4   2   2     1466.13     1616.11     25.62 o 
   5   2   2       95.77       92.92      3.20 o 
   6   2   2      135.55      119.72      5.18 o 
   7   2   2       17.53       17.48      1.92 o 
   8   2   2      107.43      106.02      7.18 o 
   9   2   2        6.06       10.29      2.95 o 
  10   2   2        0.59        5.74      4.77 o 
  11   2   2        5.86       10.76      5.46 o 
 -13   3   2        0.00        6.89      2.71 o 
 -12   3   2        0.05        3.03      3.79 o 
 -11   3   2        2.50        3.99      1.80 o 
 -10   3   2        5.97        4.85      1.77 o 
  -9   3   2        0.00        0.59      1.41 o 
  -8   3   2       14.09       12.15      1.63 o 
  -7   3   2      178.26      170.40      8.00 o 
  -6   3   2        4.56        1.99      1.01 o 
  -5   3   2      455.22      455.66     10.97 o 
  -3   3   2       45.96       43.93      1.70 o 
  -2   3   2      112.13      112.01      2.83 o 
  -1   3   2      201.07      203.75      3.89 o 
   0   3   2      233.97      228.85      4.27 o 
   1   3   2      238.31      237.05      5.97 o 
   2   3   2      439.18      488.67      9.66 o 
   3   3   2      201.01      207.61      5.08 o 
   4   3   2      550.47      578.75     11.63 o 
   5   3   2        9.83        9.19      2.09 o 
   6   3   2       67.85       72.95      3.15 o 
   7   3   2        0.13       -0.31      1.19 o 
   8   3   2        3.94        4.68      1.52 o 
   9   3   2       12.24       13.82      3.23 o 
  10   3   2        0.62        2.84      1.99 o 
  11   3   2        3.11        6.79      8.94 o 
 -12   4   2        2.64        6.50      1.88 o 
 -11   4   2        0.94        5.64      1.79 o 
 -10   4   2       33.05       31.58      3.21 o 
  -9   4   2        4.64        3.93      1.80 o 
  -8   4   2        0.01       -0.78      1.15 o 
  -7   4   2       64.82       58.32      3.34 o 
  -6   4   2        9.66        8.69      1.39 o 
  -5   4   2        4.07        3.10      1.00 o 
  -4   4   2       32.85       30.81      1.81 o 
  -3   4   2       90.10       83.68      2.52 o 
  -2   4   2       78.23       92.78      2.32 o 
  -1   4   2      235.98      255.22      4.76 o 
   0   4   2      368.89      412.76      7.13 o 
   1   4   2        1.68        0.86      0.61 o 
   2   4   2     2853.39     3142.38     48.53 o 
   3   4   2      270.17      266.73      9.86 o 
   4   4   2       40.16       42.12      2.26 o 
   5   4   2      136.39      130.23      4.15 o 
   6   4   2        2.37        2.95      1.33 o 
   7   4   2        4.69        4.22      1.48 o 
   8   4   2        0.62        4.68      1.47 o 
   9   4   2       29.82       28.98      4.39 o 
  10   4   2        3.67        7.06      4.79 o 
  11   4   2        0.25        9.02      2.80 o 
 -12   5   2        2.66        3.65      1.88 o 
 -11   5   2        0.77        3.98      1.73 o 
 -10   5   2        7.94        5.09      1.87 o 
  -9   5   2       17.04       20.02      2.94 o 
  -8   5   2       24.28       28.96      2.35 o 
  -7   5   2       53.21       51.34      4.19 o 
  -6   5   2       10.66        8.62      1.51 o 
  -5   5   2       27.10       28.34      1.71 o 
  -4   5   2       57.84       63.56      2.72 o 
  -3   5   2      575.42      580.24      9.99 o 
  -2   5   2       45.90       54.48      1.79 o 
  -1   5   2      335.55      365.14      6.54 o 
   0   5   2        0.23       -0.42      0.55 o 
   1   5   2      107.97      120.38      2.82 o 
   2   5   2      106.79      118.15      3.12 o 
   3   5   2        0.00       -0.11      0.68 o 
   4   5   2       27.11       32.71      2.09 o 
   5   5   2      136.32      127.88      5.73 o 
   6   5   2       97.30       92.25      3.68 o 
   7   5   2       16.30       17.90      2.04 o 
   8   5   2        1.60        0.88      1.32 o 
   9   5   2        2.43        1.88      1.74 o 
  10   5   2        0.03        2.28      1.92 o 
 -12   6   2        0.41        4.46      2.21 o 
 -11   6   2       17.17       16.09      2.50 o 
 -10   6   2       15.95       21.56      2.80 o 
  -9   6   2        0.00       -0.81      1.39 o 
  -8   6   2        0.00       -0.37      1.45 o 
  -7   6   2        0.54        3.11      1.23 o 
  -6   6   2        0.41        0.95      0.95 o 
  -5   6   2       41.06       46.79      2.00 o 
  -4   6   2      260.48      265.43      5.41 o 
  -3   6   2       83.34       75.81      2.29 o 
  -2   6   2        7.96       10.42      0.97 o 
  -1   6   2      579.81      634.27     10.77 o 
   0   6   2      516.12      576.67     11.20 o 
   1   6   2      809.60      902.53     14.90 o 
   2   6   2        9.72       11.81      1.25 o 
   3   6   2        6.88        7.66      1.60 o 
   4   6   2       14.52       17.34      1.74 o 
   5   6   2       18.16       19.00      1.96 o 
   6   6   2        0.40        0.35      1.24 o 
   7   6   2        6.29       11.33      2.55 o 
   8   6   2       33.08       27.50      2.54 o 
   9   6   2       16.15       17.66      3.29 o 
  10   6   2        0.10        0.86      2.48 o 
 -11   7   2        0.05        7.09      2.45 o 
 -10   7   2        0.00        1.83      2.02 o 
  -9   7   2        8.00       17.75      4.62 o 
  -8   7   2       28.05       29.32      2.45 o 
  -7   7   2       41.57       45.27      4.53 o 
  -6   7   2       37.17       37.16      2.12 o 
  -5   7   2       82.82       89.24      3.19 o 
  -4   7   2       15.30       15.89      1.34 o 
  -3   7   2       80.50       82.54      2.48 o 
  -2   7   2       73.98       76.53      2.74 o 
  -1   7   2      100.94      104.11      3.25 o 
   0   7   2      657.95      731.10     19.01 o 
   1   7   2       34.63       35.53      2.04 o 
   2   7   2       86.01       87.03      3.09 o 
   3   7   2       18.20       15.69      2.00 o 
   4   7   2        3.90        6.22      2.51 o 
   5   7   2       39.50       32.21      4.08 o 
   6   7   2        0.00        2.15      1.66 o 
   7   7   2       67.42       70.10      4.36 o 
   8   7   2        1.76        3.99      1.90 o 
   9   7   2        5.85       11.31      2.70 o 
  10   7   2        0.04        4.59      2.37 o 
 -11   8   2        1.72        4.05      2.91 o 
 -10   8   2        3.02        6.65      2.42 o 
  -9   8   2        6.44        8.25      2.27 o 
  -8   8   2       48.59       52.33      4.87 o 
  -7   8   2       27.51       25.50      3.65 o 
  -6   8   2      258.51      231.21      7.33 o 
  -5   8   2      121.30      113.34      5.63 o 
  -4   8   2       51.81       52.77      4.01 o 
  -3   8   2       84.39       88.57      3.87 o 
  -2   8   2        1.09        3.12      1.87 o 
  -1   8   2       19.99       22.79      2.38 o 
   0   8   2       91.64      103.89      4.20 o 
   1   8   2       60.76       61.54      3.39 o 
   2   8   2        7.96        9.71      1.70 o 
   3   8   2        4.56        5.31      1.56 o 
   4   8   2       10.23       10.99      2.10 o 
   5   8   2        0.30        2.99      1.55 o 
   6   8   2      175.53      166.67      7.70 o 
   7   8   2       20.35       19.32      2.72 o 
   8   8   2        6.81        4.12      2.65 o 
   9   8   2        1.37        3.68      1.92 o 
 -10   9   2        5.78       10.26      3.72 o 
  -9   9   2        1.00        5.94      2.30 o 
  -8   9   2        4.36        3.12      3.63 o 
  -7   9   2        0.65        3.44      2.29 o 
  -6   9   2       78.10       75.41      7.44 o 
  -5   9   2      147.68      145.80      6.72 o 
  -4   9   2       79.64       84.25      5.04 o 
  -3   9   2      133.90      121.08      4.84 o 
  -2   9   2       19.30       16.72      2.23 o 
  -1   9   2        0.04       -0.70      1.94 o 
   0   9   2       58.46       66.79      3.79 o 
   1   9   2      100.59       88.19      4.20 o 
   2   9   2       64.58       71.28      5.19 o 
   3   9   2       27.10       22.84      3.33 o 
   4   9   2        8.71       16.75      3.74 o 
   5   9   2       75.99       78.25      5.91 o 
   6   9   2       28.40       37.18      4.60 o 
   7   9   2       27.79       28.64      4.27 o 
   8   9   2        0.18       -0.17      2.36 o 
   9   9   2        1.33        4.84      2.52 o 
  -9  10   2        0.35        4.43      2.35 o 
  -8  10   2        1.36        2.41      2.86 o 
  -7  10   2       25.13       16.32      3.50 o 
  -6  10   2       11.26        6.19      2.66 o 
  -5  10   2      176.35      169.62      8.36 o 
  -4  10   2       21.31       21.63      2.63 o 
  -3  10   2      159.54      128.85      6.53 o 
  -2  10   2       25.12       24.40      3.91 o 
  -1  10   2        3.50        3.85      1.87 o 
   0  10   2       63.15       60.28      3.84 o 
   1  10   2      116.13      100.38      5.99 o 
   2  10   2       93.23      100.71      6.38 o 
   3  10   2        0.52        2.81      2.23 o 
   4  10   2        0.27       -1.76      1.89 o 
   5  10   2        0.05       -1.37      2.25 o 
   6  10   2        7.60        8.02      5.75 o 
   7  10   2       40.34       37.70      4.79 o 
   8  10   2        1.71        1.17      2.46 o 
  -9  11   2        0.02        4.38      2.31 o 
  -8  11   2        1.18        5.42      3.72 o 
  -7  11   2        1.24        0.83      2.36 o 
  -6  11   2       10.15       13.23      3.35 o 
  -5  11   2       18.83       13.37      3.33 o 
  -4  11   2       22.02       17.92      5.44 o 
  -3  11   2        0.36       -0.66      1.49 o 
  -2  11   2        0.00        0.63      1.67 o 
  -1  11   2      192.68      186.90      6.73 o 
   0  11   2       49.48       46.33      3.62 o 
   1  11   2       14.73       12.02      3.00 o 
   2  11   2        2.34        2.90      2.36 o 
   3  11   2        0.72        4.16      2.42 o 
   4  11   2        0.39       -0.14      2.77 o 
   5  11   2        0.11       -2.35      1.94 o 
   6  11   2        0.15        0.19      2.98 o 
   7  11   2       33.46       30.58      4.55 o 
  -7  12   2        0.05        4.20      2.74 o 
  -6  12   2        0.07        1.47      3.41 o 
  -5  12   2        9.63        6.34      2.93 o 
  -4  12   2        6.10        7.67      3.00 o 
  -3  12   2       44.44       45.76      3.77 o 
  -2  12   2       33.53       36.65      3.44 o 
  -1  12   2       78.45       77.51      4.64 o 
   0  12   2        0.65        0.49      1.90 o 
   1  12   2        0.83       -0.19      2.19 o 
   2  12   2        7.64        6.26      4.79 o 
   3  12   2        0.18        3.69      2.38 o 
   4  12   2        3.76        0.02      2.28 o 
   5  12   2        6.73        9.51      2.97 o 
   6  12   2        0.84        3.62      3.32 o 
  -6  13   2        0.63       -0.59      5.15 o 
  -5  13   2        0.00       -0.22      1.88 o 
  -4  13   2        0.62        4.15      2.59 o 
  -3  13   2        4.83        5.90      1.64 o 
  -2  13   2       16.67       21.28      3.04 o 
  -1  13   2       21.19       26.44      3.17 o 
   0  13   2        6.67        5.30      5.44 o 
   1  13   2        1.02        1.05      2.19 o 
   2  13   2       23.05       24.28      4.01 o 
   3  13   2        0.19        2.02      3.01 o 
   4  13   2       17.01       12.95      3.57 o 
   5  13   2        0.12        0.59      2.49 o 
  -4  14   2        2.94        1.45      2.65 o 
  -3  14   2        3.84        7.04      2.87 o 
  -2  14   2        8.32       10.26      2.04 o 
  -1  14   2        7.69        9.04      3.72 o 
   0  14   2        3.95        5.39      2.43 o 
   1  14   2        3.63        8.41      3.82 o 
   2  14   2        0.43       -0.87      5.20 o 
 -13   1   3        0.02        0.89      2.05 o 
 -12   1   3        1.50       -1.18      1.96 o 
 -11   1   3        2.13        4.45      1.73 o 
 -10   1   3        0.22        2.04      2.06 o 
  -9   1   3       63.86       58.21      3.14 o 
  -8   1   3       98.27       88.79      3.50 o 
  -7   1   3        4.49        2.88      1.00 o 
  -6   1   3      606.54      564.54     13.37 o 
  -5   1   3     2091.80     2201.79     45.41 o 
  -4   1   3        9.34        9.20      1.39 o 
  -3   1   3       69.75       71.26      3.60 o 
  -2   1   3       15.08       18.25      1.45 o 
  -1   1   3     1604.34     1669.26     42.84 o 
   0   1   3       18.81       25.59      1.64 o 
   1   1   3       29.43       27.11      2.49 o 
   2   1   3      750.81      862.62     15.62 o 
   3   1   3     1391.99     1533.00     31.98 o 
   4   1   3       24.53       19.98      2.76 o 
   5   1   3      218.40      204.90      6.13 o 
   6   1   3       18.32       22.46      3.12 o 
   7   1   3       11.01       11.06      2.75 o 
   8   1   3       18.33       18.45      3.59 o 
   9   1   3        6.28        2.51      2.39 o 
  10   1   3        0.00        0.92      2.36 o 
  11   1   3        1.04        5.73      5.29 o 
 -13   2   3        0.19       -0.23      2.14 o 
 -12   2   3        0.71        1.32      1.98 o 
 -11   2   3        2.80        3.35      3.55 o 
 -10   2   3       20.97       21.59      2.86 o 
  -9   2   3        2.98        3.34      1.67 o 
  -8   2   3        6.43        6.77      1.89 o 
  -7   2   3        4.81        6.21      1.62 o 
  -6   2   3       16.48       16.07      1.95 o 
  -5   2   3      108.17      106.10      3.91 o 
  -4   2   3      986.12     1061.94     22.66 o 
  -3   2   3       18.28       18.97      1.59 o 
  -2   2   3      555.12      584.64     10.99 o 
  -1   2   3       35.68       38.76      1.65 o 
   0   2   3        0.00        1.31      0.67 o 
   1   2   3       55.68       47.37      2.02 o 
   2   2   3       50.40       53.39      2.35 o 
   3   2   3      210.23      248.71      5.85 o 
   4   2   3       11.23       11.41      1.36 o 
   5   2   3        0.22       -0.10      1.08 o 
   6   2   3        5.09        4.31      1.60 o 
   7   2   3      113.85      101.94      5.99 o 
   8   2   3       78.28       68.76      9.47 o 
   9   2   3       19.36       25.59      4.10 o 
  10   2   3        6.97        5.97      2.55 o 
  11   2   3        1.68        1.95      2.56 o 
 -13   3   3        4.77        9.22      2.88 o 
 -12   3   3        0.05        0.96      2.25 o 
 -11   3   3        4.46        6.55      1.95 o 
 -10   3   3        2.04        1.36      1.64 o 
  -9   3   3        0.09        0.19      1.40 o 
  -8   3   3      113.67      108.96      4.66 o 
  -7   3   3       80.63       70.70      3.70 o 
  -6   3   3       60.60       58.73      3.17 o 
  -5   3   3     1536.09     1456.68     30.82 o 
  -4   3   3      860.64      866.03     16.16 o 
  -3   3   3      777.65      820.33     15.21 o 
  -2   3   3       30.22       35.41      1.65 o 
  -1   3   3     1709.82     1777.72     27.88 o 
   0   3   3      819.81      839.71     13.70 o 
   1   3   3      214.34      223.90      4.37 o 
   2   3   3        3.35        5.02      1.07 o 
   3   3   3       14.48       16.58      1.53 o 
   4   3   3        8.29        9.36      1.42 o 
   5   3   3       18.44       16.31      1.82 o 
   6   3   3      168.81      155.71      4.87 o 
   7   3   3      202.60      204.09      6.71 o 
   8   3   3       28.16       30.14      3.96 o 
   9   3   3        3.66        4.38      2.25 o 
  10   3   3        5.07        6.10      2.31 o 
 -13   4   3        0.01        3.13      1.91 o 
 -12   4   3        9.15       13.62      3.87 o 
 -11   4   3        1.04        2.87      2.21 o 
 -10   4   3        4.17        2.52      1.62 o 
  -9   4   3       42.18       43.09      3.41 o 
  -8   4   3        5.04        3.54      1.28 o 
  -7   4   3       17.10       17.25      2.21 o 
  -6   4   3        0.00        0.68      1.16 o 
  -5   4   3      829.99      782.35     14.94 o 
  -4   4   3     1082.53     1050.72     19.43 o 
  -3   4   3       37.16       42.66      1.89 o 
  -2   4   3      396.77      452.95      8.01 o 
  -1   4   3      969.56     1094.83     17.69 o 
   0   4   3      560.66      608.12     10.31 o 
   1   4   3       93.75       98.51      2.49 o 
   2   4   3      140.38      129.11      3.72 o 
   3   4   3        9.79        9.07      1.33 o 
   4   4   3       81.42       78.42      3.11 o 
   5   4   3       92.43       90.80      4.60 o 
   6   4   3       30.66       27.96      2.38 o 
   7   4   3      243.42      233.60      9.30 o 
   8   4   3        2.05        0.50      2.29 o 
   9   4   3        0.20        1.09      1.89 o 
  10   4   3       19.01       24.78      4.06 o 
 -12   5   3        0.80        2.09      2.84 o 
 -11   5   3        1.93        2.05      2.55 o 
 -10   5   3        8.92       11.01      2.27 o 
  -9   5   3        6.16        5.74      1.86 o 
  -8   5   3        0.80        0.61      1.15 o 
  -7   5   3       17.03       14.01      2.09 o 
  -6   5   3      182.32      179.53      5.86 o 
  -5   5   3       74.98       73.18      3.48 o 
  -4   5   3      507.25      527.20      9.42 o 
  -3   5   3      111.12      110.80      2.89 o 
  -2   5   3      212.81      227.51      4.66 o 
  -1   5   3      175.39      187.32      3.99 o 
   0   5   3       68.49       64.43      2.07 o 
   1   5   3       33.81       38.40      2.07 o 
   2   5   3       21.69       23.72      1.48 o 
   3   5   3       16.87       12.20      1.68 o 
   4   5   3       81.11       80.51      3.21 o 
   5   5   3       33.30       35.24      2.47 o 
   6   5   3        1.62        1.67      1.32 o 
   7   5   3       13.70       13.21      2.00 o 
   8   5   3        0.00        0.54      1.99 o 
   9   5   3        0.38       -2.30      1.53 o 
  10   5   3       18.77       21.20      5.46 o 
 -12   6   3        1.50        5.46      2.78 o 
 -11   6   3        1.33        6.01      2.10 o 
 -10   6   3        3.21        6.80      1.92 o 
  -9   6   3        0.02        0.55      1.50 o 
  -8   6   3        5.49        5.93      1.49 o 
  -7   6   3       90.91       92.06      5.24 o 
  -6   6   3       84.93       81.93      3.80 o 
  -5   6   3       13.00       12.48      1.29 o 
  -4   6   3       17.31       15.32      1.30 o 
  -3   6   3       43.75       36.23      1.79 o 
  -2   6   3      310.53      324.78      6.24 o 
  -1   6   3       49.34       45.75      1.78 o 
   0   6   3      683.44      748.23     12.66 o 
   1   6   3       57.74       55.71      2.00 o 
   2   6   3       14.91       14.54      1.48 o 
   3   6   3        3.86        2.28      1.54 o 
   4   6   3        1.00        0.22      1.14 o 
   5   6   3      157.33      152.59      4.90 o 
   6   6   3       17.02       13.87      2.06 o 
   7   6   3       19.79       19.38      2.64 o 
   8   6   3        0.83        1.84      1.60 o 
   9   6   3        0.29       -1.91      1.91 o 
  10   6   3        0.19        9.35      3.86 o 
 -11   7   3        0.18       -0.40      4.67 o 
 -10   7   3        4.13        6.37      2.45 o 
  -9   7   3        6.52        6.74      1.94 o 
  -8   7   3       46.74       38.32      2.77 o 
  -7   7   3        1.22        0.82      1.17 o 
  -6   7   3      201.49      197.38      5.43 o 
  -5   7   3       42.98       37.65      2.27 o 
  -4   7   3      133.40      128.26      3.46 o 
  -3   7   3        8.24        6.36      1.32 o 
  -2   7   3       48.30       51.69      2.45 o 
  -1   7   3       96.82       89.24      4.36 o 
   0   7   3       28.19       36.92      2.12 o 
   1   7   3      105.79      109.27      3.46 o 
   2   7   3       28.25       23.29      2.35 o 
   3   7   3       29.83       32.91      2.78 o 
   4   7   3       15.70       12.87      2.11 o 
   5   7   3      207.61      196.84      8.88 o 
   6   7   3       46.72       54.78      3.91 o 
   7   7   3       16.29       27.40      3.11 o 
   8   7   3        0.33        0.78      1.68 o 
   9   7   3        0.11        1.87      1.97 o 
 -11   8   3        5.47       10.02      4.25 o 
 -10   8   3        0.78        8.25      3.91 o 
  -9   8   3        5.93        6.41      2.41 o 
  -8   8   3        0.02        0.97      1.97 o 
  -7   8   3        5.41        6.43      1.73 o 
  -6   8   3       43.33       35.20      3.64 o 
  -5   8   3       61.08       52.93      4.29 o 
  -4   8   3       12.88        8.19      1.84 o 
  -3   8   3        0.17        0.64      1.33 o 
  -2   8   3        4.90        6.47      1.80 o 
  -1   8   3      166.01      154.84      5.35 o 
   0   8   3       20.47       22.42      1.88 o 
   1   8   3        7.32       10.00      1.77 o 
   2   8   3       43.84       36.95      5.11 o 
   3   8   3        5.82        7.40      1.87 o 
   4   8   3        2.40        0.26      1.46 o 
   5   8   3       32.13       30.62      3.06 o 
   6   8   3       73.44       72.07      4.54 o 
   7   8   3        0.36        5.62      1.90 o 
   8   8   3        0.04        1.26      2.17 o 
   9   8   3        1.42        7.30      2.09 o 
 -10   9   3        1.02        4.39      3.15 o 
  -9   9   3        0.50        1.46      2.04 o 
  -8   9   3        0.04        0.08      2.27 o 
  -7   9   3       23.84       23.60      3.81 o 
  -6   9   3       11.63       12.42      2.70 o 
  -5   9   3        5.74        5.67      4.32 o 
  -4   9   3        0.04        1.59      2.32 o 
  -3   9   3       40.22       47.32      3.31 o 
  -2   9   3       81.54       82.49      5.27 o 
  -1   9   3      309.94      269.54     20.97 o 
   0   9   3       29.51       24.59      2.92 o 
   1   9   3        8.53        3.42      2.14 o 
   2   9   3        3.71       -2.33      1.84 o 
   3   9   3       16.84       13.65      3.06 o 
   4   9   3        7.94        6.05      2.58 o 
   5   9   3       24.14       18.95      3.56 o 
   6   9   3       55.99       65.54      8.71 o 
   7   9   3        0.81       -0.37      2.13 o 
   8   9   3        9.46        9.64      4.08 o 
 -10  10   3        0.11        0.91      3.01 o 
  -9  10   3        0.29        4.40      2.45 o 
  -8  10   3        6.49        7.20      2.85 o 
  -7  10   3       67.09       60.35      5.63 o 
  -6  10   3        5.00        4.15      4.25 o 
  -5  10   3       15.86       13.08      2.94 o 
  -4  10   3        1.13        1.11      1.57 o 
  -3  10   3       40.06       48.71      5.41 o 
  -2  10   3        0.61       -0.32      1.69 o 
  -1  10   3        4.88        7.23      2.32 o 
   0  10   3        3.50        3.50      2.24 o 
   1  10   3        4.11        3.03      2.22 o 
   2  10   3        1.27        3.93      2.34 o 
   3  10   3        0.03        2.06      2.19 o 
   4  10   3       22.17       17.15      3.42 o 
   5  10   3       66.50       48.26      5.20 o 
   6  10   3        5.06        8.77      3.04 o 
   7  10   3        5.55        7.11      2.96 o 
  -9  11   3        4.58        6.25      2.78 o 
  -8  11   3        9.49       12.72      3.43 o 
  -7  11   3        4.23        4.63      2.69 o 
  -6  11   3        2.05        5.34      2.54 o 
  -5  11   3       24.16       28.33      6.34 o 
  -4  11   3        0.00       -3.15      2.10 o 
  -3  11   3       84.59       87.19      4.71 o 
  -2  11   3       13.65        9.92      2.47 o 
  -1  11   3        0.02       -1.90      1.67 o 
   0  11   3        3.33        3.62      2.41 o 
   1  11   3       21.60       19.25      3.55 o 
   2  11   3        0.57        4.73      2.52 o 
   3  11   3       59.98       45.93      4.77 o 
   4  11   3        0.32        5.05      5.94 o 
   5  11   3        1.57        0.99      2.19 o 
   6  11   3        1.83        9.33      3.27 o 
  -8  12   3        1.54        0.84      2.24 o 
  -7  12   3        0.04        2.53      2.53 o 
  -6  12   3        4.12        4.64      2.56 o 
  -5  12   3        6.23       12.83      4.96 o 
  -4  12   3        4.06        4.24      2.68 o 
  -3  12   3       41.65       48.17      7.09 o 
  -2  12   3       55.83       53.56      4.00 o 
  -1  12   3        1.50        1.76      2.11 o 
   0  12   3        7.42       11.66      3.20 o 
   1  12   3       47.13       49.74      9.52 o 
   2  12   3       12.70       17.94      3.52 o 
   3  12   3        9.48        7.58      2.77 o 
   4  12   3        0.84        1.35      2.31 o 
   5  12   3        2.22        4.07      2.49 o 
  -6  13   3        0.05        0.64      2.23 o 
  -5  13   3        0.00        1.83      2.21 o 
  -4  13   3        1.11        7.61      7.18 o 
  -3  13   3       37.90       42.89      3.75 o 
  -2  13   3        6.69        8.21      2.30 o 
  -1  13   3        5.05        5.01      4.65 o 
   0  13   3        0.09        4.14      2.60 o 
   1  13   3        3.02        9.43      2.64 o 
   2  13   3        4.51        1.50      2.13 o 
   3  13   3        0.62        3.07      6.42 o 
   4  13   3        0.54        4.88      2.73 o 
  -4  14   3        0.30        3.53      2.44 o 
  -3  14   3        3.35        8.15      6.51 o 
  -2  14   3        2.11        2.89      2.93 o 
  -1  14   3        1.02        5.45      4.32 o 
   0  14   3        3.27        9.73      3.02 o 
   1  14   3        1.89        5.23      2.42 o 
 -13   0   4        0.50       -0.48      2.58 o 
 -12   0   4        0.32        2.21      3.17 o 
 -11   0   4       55.08       52.00     15.19 o 
 -10   0   4       21.45       26.25      3.44 o 
  -9   0   4       92.21       94.31      5.39 o 
  -8   0   4        5.47        8.49      2.19 o 
  -7   0   4        3.08        5.83      2.04 o 
  -6   0   4        4.76        2.09      1.53 o 
  -5   0   4      741.95      751.14     20.38 o 
  -4   0   4      930.68      936.60     36.16 o 
  -3   0   4        8.67        9.73      2.39 o 
  -2   0   4       30.95       28.48      3.34 o 
  -1   0   4     1036.31     1030.23     38.83 o 
   0   0   4      189.97      235.50     11.07 o 
   1   0   4     1687.51     1787.86     44.36 o 
   2   0   4        8.37       17.08      2.39 o 
   3   0   4      115.75      117.49      6.08 o 
   4   0   4       39.85       37.55      2.73 o 
   5   0   4        5.05        3.20      2.58 o 
   6   0   4      322.17      318.59     16.84 o 
   7   0   4       18.31       18.60      4.87 o 
   8   0   4        5.56        2.29      3.43 o 
   9   0   4        0.02        0.38      3.15 o 
  10   0   4        0.67       -4.01      2.67 o 
 -13   1   4        1.71        2.15      2.08 o 
 -12   1   4        1.90        1.54      1.68 o 
 -11   1   4        4.31        5.02      1.92 o 
 -10   1   4        9.76        8.10      1.96 o 
  -9   1   4       28.11       25.28      2.72 o 
  -8   1   4       13.18       12.11      2.06 o 
  -7   1   4      220.94      210.33      6.70 o 
  -6   1   4     1557.46     1576.18     33.62 o 
  -5   1   4      255.97      231.21      6.95 o 
  -4   1   4      749.65      763.98     16.92 o 
  -3   1   4       13.52       17.42      1.60 o 
  -2   1   4       84.14       72.94      7.58 o 
  -1   1   4      153.11      135.20      6.39 o 
   0   1   4       14.77       13.17      1.44 o 
   1   1   4     2325.88     2725.18     47.13 o 
   2   1   4       16.39       16.57      1.24 o 
   3   1   4      240.08      285.73      6.18 o 
   4   1   4      106.01       99.81      3.86 o 
   5   1   4       13.60       15.37      2.77 o 
   6   1   4      246.92      251.05     10.11 o 
   7   1   4       36.55       38.36      4.28 o 
   8   1   4       93.69       98.98      6.84 o 
   9   1   4       10.84       15.64      5.99 o 
  10   1   4        5.88        7.99      3.08 o 
 -13   2   4        1.10        3.85      1.84 o 
 -12   2   4        2.71        7.07      1.98 o 
 -11   2   4        1.88       -0.69      1.52 o 
 -10   2   4       20.29       16.06      2.55 o 
  -9   2   4        7.46        7.75      1.97 o 
  -8   2   4       59.89       55.37      3.52 o 
  -7   2   4       12.08       10.30      2.00 o 
  -6   2   4     1800.36     1784.00     37.80 o 
  -5   2   4      420.82      404.76     10.11 o 
  -4   2   4        3.32        6.64      1.37 o 
  -3   2   4        1.00        3.64      1.12 o 
  -2   2   4      868.78      883.17     18.91 o 
  -1   2   4      245.57      251.01      6.29 o 
   0   2   4      118.59      134.18      7.65 o 
   1   2   4      729.42      865.09     21.40 o 
   2   2   4      198.40      177.27      5.28 o 
   3   2   4      248.49      237.17      6.72 o 
   4   2   4        3.70        5.52      1.53 o 
   5   2   4      330.00      311.16      8.68 o 
   6   2   4      193.02      176.45      8.15 o 
   7   2   4        1.88        4.62      2.21 o 
   8   2   4        2.02        5.45      2.42 o 
   9   2   4       14.92       16.10      3.37 o 
  10   2   4        0.24        2.66      2.29 o 
 -13   3   4        0.38        1.11      1.70 o 
 -12   3   4        0.61        2.24      1.89 o 
 -11   3   4        1.01        3.09      1.79 o 
 -10   3   4       30.96       26.46      3.02 o 
  -9   3   4        1.60        1.81      1.53 o 
  -8   3   4       15.78       13.89      2.60 o 
  -7   3   4      234.79      217.66      7.01 o 
  -6   3   4      372.89      332.31      9.05 o 
  -5   3   4      181.20      160.38      5.85 o 
  -4   3   4        6.78        8.02      1.56 o 
  -3   3   4       11.74       13.30      1.52 o 
  -2   3   4        2.06        2.74      0.95 o 
  -1   3   4      153.55      154.92      3.50 o 
   0   3   4       18.10       19.27      1.24 o 
   1   3   4       18.02       14.71      1.48 o 
   2   3   4      215.74      207.10      6.97 o 
   3   3   4        0.22       -0.22      1.01 o 
   4   3   4        1.74        2.67      1.24 o 
   5   3   4      119.99      116.61      4.10 o 
   6   3   4        8.72        6.87      1.90 o 
   7   3   4        0.45        0.41      1.84 o 
   8   3   4        1.41        1.82      2.03 o 
   9   3   4        6.07        4.76      2.39 o 
  10   3   4        1.51        3.83      2.34 o 
 -13   4   4        1.96        3.27      1.79 o 
 -12   4   4        0.22       -0.99      2.89 o 
 -11   4   4        3.46        3.49      1.70 o 
 -10   4   4        0.51        3.51      1.72 o 
  -9   4   4        1.53        1.79      1.59 o 
  -8   4   4       28.80       27.89      3.54 o 
  -7   4   4       23.12       21.10      2.60 o 
  -6   4   4      208.44      190.32      7.36 o 
  -5   4   4       23.28       26.16      2.19 o 
  -4   4   4      385.19      407.52     11.08 o 
  -3   4   4      229.51      258.35      5.87 o 
  -2   4   4        4.40        2.41      0.85 o 
  -1   4   4     1169.66     1286.11     20.80 o 
   0   4   4      277.37      313.02      6.28 o 
   1   4   4       10.16       11.23      1.06 o 
   2   4   4      401.68      415.52      9.06 o 
   3   4   4       96.53       97.00      3.49 o 
   4   4   4       21.09       23.11      2.01 o 
   5   4   4        2.30        2.16      1.44 o 
   6   4   4       24.22       25.36      3.73 o 
   7   4   4        5.66        5.61      2.30 o 
   8   4   4        1.32        3.27      2.19 o 
   9   4   4        0.37        4.25      2.31 o 
 -12   5   4        2.61        6.41      1.90 o 
 -11   5   4        0.12       -1.66      1.44 o 
 -10   5   4        0.80       -0.10      1.47 o 
  -9   5   4        1.18        1.13      4.84 o 
  -8   5   4        0.12       -1.11      1.38 o 
  -7   5   4       78.80       72.78      3.99 o 
  -6   5   4       17.92       20.00      2.21 o 
  -5   5   4        8.91       10.87      2.00 o 
  -4   5   4       76.66       79.64      2.97 o 
  -3   5   4       74.14       89.71      3.15 o 
  -2   5   4       88.96      108.81      2.93 o 
  -1   5   4      401.04      388.63      7.38 o 
   0   5   4       59.19       55.03      2.04 o 
   1   5   4        4.78        6.45      0.97 o 
   2   5   4       37.48       38.61      2.28 o 
   3   5   4      127.51      113.62      3.93 o 
   4   5   4        0.06       -1.92      1.28 o 
   5   5   4       54.85       59.40      3.23 o 
   6   5   4      121.36      108.50      4.26 o 
   7   5   4        4.07        6.29      1.71 o 
   8   5   4       15.62       18.01      2.68 o 
   9   5   4        0.07       -1.83      2.65 o 
 -12   6   4        2.42        6.66      3.98 o 
 -11   6   4        0.64        8.96      2.49 o 
 -10   6   4        2.85        3.01      1.81 o 
  -9   6   4        8.35       10.57      2.25 o 
  -8   6   4        1.16        2.41      1.59 o 
  -7   6   4        5.24        3.14      1.59 o 
  -6   6   4       64.54       65.35      4.50 o 
  -5   6   4        1.60        2.47      0.97 o 
  -4   6   4        3.27        3.50      0.98 o 
  -3   6   4      394.76      438.60      8.27 o 
  -2   6   4      126.33      139.85      3.53 o 
  -1   6   4      159.52      153.59      4.61 o 
   0   6   4        0.46        1.21      0.84 o 
   1   6   4      101.85      101.73      3.42 o 
   2   6   4       40.92       40.88      2.39 o 
   3   6   4      116.93       96.97      3.59 o 
   4   6   4      226.30      205.09      7.20 o 
   5   6   4      113.75      100.40      4.19 o 
   6   6   4        2.72        4.39      1.91 o 
   7   6   4        4.35        5.79      1.87 o 
   8   6   4       33.78       35.36      4.67 o 
   9   6   4        2.09        9.02      3.77 o 
 -12   7   4        2.52        7.82      3.60 o 
 -11   7   4        8.00       13.84      3.08 o 
 -10   7   4       14.32       17.02      2.66 o 
  -9   7   4       35.94       38.43      2.89 o 
  -8   7   4        7.23        6.74      1.97 o 
  -7   7   4      100.98       98.51      3.90 o 
  -6   7   4       52.17       52.67      3.19 o 
  -5   7   4       37.64       38.04      2.33 o 
  -4   7   4       80.12       87.58      3.33 o 
  -3   7   4       21.76       21.79      1.92 o 
  -2   7   4      215.88      210.49      5.54 o 
  -1   7   4        1.67        1.24      1.16 o 
   0   7   4        0.11       -0.28      1.03 o 
   1   7   4       23.33       21.15      2.29 o 
   2   7   4      142.42      130.66      9.74 o 
   3   7   4      175.81      166.98      6.13 o 
   4   7   4       37.95       40.30      4.10 o 
   5   7   4       79.90       76.51      4.54 o 
   6   7   4       13.58       12.92      2.44 o 
   7   7   4        1.07        3.34      1.77 o 
   8   7   4        1.93        6.80      2.26 o 
 -11   8   4        0.05        8.92      4.10 o 
 -10   8   4        0.60       10.88      3.53 o 
  -9   8   4        0.22        2.73      2.04 o 
  -8   8   4       99.90       98.93      5.85 o 
  -7   8   4       22.72       23.16      7.18 o 
  -6   8   4       89.83       89.98      5.46 o 
  -5   8   4        8.75       13.63      2.86 o 
  -4   8   4        2.20        2.08      1.65 o 
  -3   8   4        0.67        0.27      1.18 o 
  -2   8   4        0.02       -0.27      1.09 o 
  -1   8   4        6.85        9.15      1.59 o 
   0   8   4       17.17       18.73      2.68 o 
   1   8   4        5.52        4.05      1.60 o 
   2   8   4       26.11       32.72      2.93 o 
   3   8   4      267.04      260.51      9.05 o 
   4   8   4       25.21       25.08      2.88 o 
   5   8   4       17.34       20.57      2.74 o 
   6   8   4       12.18       14.67      2.54 o 
   7   8   4        0.08        3.29      1.79 o 
   8   8   4        0.61        4.96      2.54 o 
 -10   9   4        4.09        7.63      3.67 o 
  -9   9   4       56.12       49.14     13.64 o 
  -8   9   4       25.94       24.85      5.96 o 
  -7   9   4       15.49       17.64      3.20 o 
  -6   9   4       45.72       46.86      4.39 o 
  -5   9   4       15.32       10.39      5.53 o 
  -4   9   4        0.15       -0.26      1.50 o 
  -3   9   4        2.38        1.29      1.63 o 
  -2   9   4        3.92        7.49      1.96 o 
  -1   9   4       27.45       27.75      2.81 o 
   0   9   4        3.97        0.64      2.16 o 
   1   9   4        1.11       -1.04      1.90 o 
   2   9   4       26.93       34.13      4.07 o 
   3   9   4        8.71        6.77      2.67 o 
   4   9   4      191.68      156.30     12.45 o 
   5   9   4        0.87        6.70      2.75 o 
   6   9   4       22.75       21.17      3.86 o 
   7   9   4        2.24        6.48      2.61 o 
 -10  10   4        4.06        7.20      3.96 o 
  -9  10   4        0.27        3.94      3.84 o 
  -8  10   4        9.76        8.71      2.91 o 
  -7  10   4        2.32       -2.29      3.34 o 
  -6  10   4       12.49       10.89      2.92 o 
  -5  10   4        2.63        3.34      2.26 o 
  -4  10   4       12.51       15.03      4.93 o 
  -3  10   4       85.67       96.20      6.34 o 
  -2  10   4      151.63      139.93      5.61 o 
  -1  10   4       35.36       24.54      3.63 o 
   0  10   4        9.54        4.47      2.37 o 
   1  10   4        0.13       -1.76      1.72 o 
   2  10   4        9.78       13.98      3.32 o 
   3  10   4        0.14       -0.07      2.20 o 
   4  10   4       39.53       34.96      4.47 o 
   5  10   4        0.16       -2.69      1.79 o 
   6  10   4        5.52       11.88      4.77 o 
  -9  11   4        0.33        0.34      3.46 o 
  -8  11   4        4.28        7.11      2.74 o 
  -7  11   4        7.82       10.26      4.44 o 
  -6  11   4        0.00        1.39      2.16 o 
  -5  11   4        1.80        2.64      2.44 o 
  -4  11   4       18.34       21.14      3.71 o 
  -3  11   4        0.59        0.09      2.22 o 
  -2  11   4       17.56       19.59      2.76 o 
  -1  11   4       43.04       50.30      6.03 o 
   0  11   4        0.38        1.59      2.12 o 
   1  11   4       17.30       18.30      7.04 o 
   2  11   4        7.09        7.92      2.83 o 
   3  11   4        6.03       15.35      5.27 o 
   4  11   4        7.94        5.68      2.63 o 
   5  11   4        0.61        1.51      4.34 o 
  -7  12   4        0.01       -0.04      1.95 o 
  -6  12   4        7.39        9.78      4.63 o 
  -5  12   4        0.58        2.79      6.68 o 
  -4  12   4       21.58       21.17      3.74 o 
  -3  12   4        3.14        3.20      2.60 o 
  -2  12   4        2.16        2.21      2.22 o 
  -1  12   4       19.95       12.80      4.01 o 
   0  12   4        0.23        1.39      2.23 o 
   1  12   4       24.73       15.37      6.06 o 
   2  12   4        2.24        5.07      3.77 o 
   3  12   4        0.18        1.45      2.07 o 
   4  12   4        5.85       13.62      5.06 o 
  -6  13   4        0.29        0.86      3.53 o 
  -5  13   4        1.55        5.77      4.34 o 
  -4  13   4       37.30       41.68      4.94 o 
  -3  13   4        0.10        0.00      1.99 o 
  -2  13   4        3.53        8.91      2.64 o 
  -1  13   4       11.34       11.25      4.58 o 
   0  13   4        0.18        0.22      2.06 o 
   1  13   4       12.27       15.10      3.47 o 
   2  13   4        3.25        1.41      2.50 o 
   3  13   4        0.87        2.20      2.54 o 
  -3  14   4        0.82        8.63      4.15 o 
  -2  14   4        0.29        3.35      2.23 o 
  -1  14   4        0.51        4.35      3.77 o 
   0  14   4        3.60        8.21      2.97 o 
 -13   1   5        0.53       -0.25      1.55 o 
 -12   1   5        2.90        3.60      2.07 o 
 -11   1   5        6.83        4.65      1.94 o 
 -10   1   5        0.44        2.53      1.72 o 
  -9   1   5       47.12       49.01      5.07 o 
  -8   1   5       40.19       38.88      3.97 o 
  -7   1   5        6.17       10.78      2.51 o 
  -6   1   5       13.35       18.18      2.14 o 
  -5   1   5       54.48       49.96      2.91 o 
  -4   1   5      195.54      188.29      5.59 o 
  -3   1   5        0.01        2.65      1.37 o 
  -2   1   5        2.01        2.25      1.36 o 
  -1   1   5      136.02      136.36      5.60 o 
   0   1   5     1773.89     1986.27     48.80 o 
   1   1   5        0.00        2.49      0.87 o 
   2   1   5      190.30      190.86      4.84 o 
   3   1   5       15.24       11.63      2.54 o 
   4   1   5       36.33       43.28      4.01 o 
   5   1   5       36.50       41.88      4.48 o 
   6   1   5        1.89        0.65      2.10 o 
   7   1   5        0.04        1.57      2.19 o 
   8   1   5        4.38        7.01      2.93 o 
   9   1   5        0.00        2.22      2.36 o 
 -13   2   5        3.04       11.22      2.27 o 
 -12   2   5        4.75        4.65      1.85 o 
 -11   2   5       27.30       30.08      3.36 o 
 -10   2   5        5.22        4.60      1.84 o 
  -9   2   5       66.86       62.78      4.22 o 
  -8   2   5      329.10      301.03     10.87 o 
  -7   2   5      122.06      109.86      4.73 o 
  -6   2   5      149.59      148.12      5.89 o 
  -5   2   5      143.00      149.50      5.35 o 
  -4   2   5      145.59      150.26      4.85 o 
  -3   2   5        4.11        2.69      1.89 o 
  -2   2   5       32.09       33.72      2.74 o 
  -1   2   5      621.71      667.85     18.97 o 
   0   2   5       21.96       20.71      1.88 o 
   1   2   5       12.84       14.20      1.76 o 
   2   2   5       38.13       38.56      3.42 o 
   3   2   5       15.97       15.05      2.01 o 
   4   2   5        0.40       -0.48      1.57 o 
   5   2   5       46.72       46.61      5.68 o 
   6   2   5       84.73       89.21      7.70 o 
   7   2   5        2.19        4.19      2.38 o 
   8   2   5        0.28        0.68      2.35 o 
   9   2   5        0.02        0.00      2.04 o 
 -13   3   5        1.75        4.46      1.89 o 
 -12   3   5        0.16        1.12      1.92 o 
 -11   3   5        0.01       -0.38      1.55 o 
 -10   3   5        5.56       11.85      2.82 o 
  -9   3   5        4.92        2.92      1.83 o 
  -8   3   5        0.24        2.94      1.57 o 
  -7   3   5       34.78       38.74      4.16 o 
  -6   3   5       44.74       45.11      3.15 o 
  -5   3   5        5.43        4.10      1.41 o 
  -4   3   5     1121.16     1112.44     24.08 o 
  -3   3   5        4.02        2.37      1.14 o 
  -2   3   5       46.99       46.55      2.43 o 
  -1   3   5       35.55       41.54      2.50 o 
   0   3   5       32.41       38.07      2.44 o 
   1   3   5        3.63       -0.13      0.96 o 
   2   3   5       13.55       10.47      1.76 o 
   3   3   5        0.33       -0.91      1.23 o 
   4   3   5      116.34      125.16      4.95 o 
   5   3   5      108.02      103.14      4.47 o 
   6   3   5        0.40        0.64      3.15 o 
   7   3   5       73.27       67.12      5.84 o 
   8   3   5        5.70        5.93      2.69 o 
   9   3   5        0.03       -0.55      2.00 o 
 -13   4   5        2.12        7.02      2.36 o 
 -12   4   5       12.45       16.92      3.34 o 
 -11   4   5       10.33        8.64      2.86 o 
 -10   4   5        7.88        4.61      2.18 o 
  -9   4   5      102.46      102.80      5.27 o 
  -8   4   5      115.82       98.14      4.67 o 
  -7   4   5       44.42       35.58      3.22 o 
  -6   4   5      206.49      197.15      6.39 o 
  -5   4   5       70.43       75.62      5.34 o 
  -4   4   5        0.73        4.48      1.60 o 
  -3   4   5      234.23      222.16      5.47 o 
  -2   4   5      209.44      213.51      4.71 o 
  -1   4   5        1.82        2.92      0.93 o 
   0   4   5        0.47       -0.64      0.94 o 
   1   4   5       55.46       62.13      2.87 o 
   2   4   5       25.30       29.16      2.20 o 
   3   4   5       52.29       54.27      2.94 o 
   4   4   5      541.99      522.03     15.75 o 
   5   4   5       13.54       13.41      2.04 o 
   6   4   5        0.80        0.55      1.92 o 
   7   4   5       27.27       22.76      3.69 o 
   8   4   5        4.34        4.17      2.28 o 
   9   4   5        0.23        3.55      2.23 o 
 -12   5   5        0.00        3.49      2.08 o 
 -11   5   5        1.02        4.04      1.96 o 
 -10   5   5        6.67        8.02      2.35 o 
  -9   5   5       67.80       69.98      4.44 o 
  -8   5   5      231.12      207.45     12.35 o 
  -7   5   5      411.87      369.85     10.40 o 
  -6   5   5       17.23       14.21      2.05 o 
  -5   5   5       20.10       21.51      2.17 o 
  -4   5   5       11.26       12.43      1.51 o 
  -3   5   5      159.19      153.26      3.87 o 
  -2   5   5        8.45       13.47      1.31 o 
  -1   5   5        8.58        6.59      1.12 o 
   0   5   5        0.45        1.03      0.86 o 
   1   5   5      107.29      108.10      8.17 o 
   2   5   5      466.97      446.07     10.98 o 
   3   5   5      161.87      166.59      5.14 o 
   4   5   5      467.69      436.41     11.14 o 
   5   5   5       44.01       51.43      3.11 o 
   6   5   5        1.76        2.47      1.47 o 
   7   5   5        7.44       12.15      2.76 o 
   8   5   5        0.44        1.37      2.01 o 
 -12   6   5        3.53        5.68      2.14 o 
 -11   6   5        9.45       16.57      2.72 o 
 -10   6   5       13.97       15.50      2.69 o 
  -9   6   5       17.70       26.97      2.96 o 
  -8   6   5        0.01        0.20      2.08 o 
  -7   6   5        5.42        7.04      1.76 o 
  -6   6   5       14.16       11.68      1.97 o 
  -5   6   5      112.04       98.02      3.13 o 
  -4   6   5       64.04       64.58      2.59 o 
  -3   6   5       96.44       94.39      3.00 o 
  -2   6   5       15.37       16.35      1.45 o 
  -1   6   5        3.21        5.02      1.12 o 
   0   6   5       50.21       60.32      2.84 o 
   1   6   5        3.42        4.63      1.39 o 
   2   6   5      302.78      301.27      7.55 o 
   3   6   5       19.13       22.77      2.27 o 
   4   6   5        6.63        5.40      1.94 o 
   5   6   5        0.18       -1.79      1.43 o 
   6   6   5        0.55        0.98      1.64 o 
   7   6   5       10.51        9.31      2.73 o 
   8   6   5        0.06        7.54      3.48 o 
 -12   7   5        2.67       12.30      4.01 o 
 -11   7   5        3.31        6.48      2.06 o 
 -10   7   5        4.24        7.85      2.09 o 
  -9   7   5       28.09       30.50      3.95 o 
  -8   7   5       45.66       37.39      3.34 o 
  -7   7   5       51.09       59.11      3.21 o 
  -6   7   5        2.71        5.46      1.77 o 
  -5   7   5       10.01       12.80      1.78 o 
  -4   7   5        1.36        0.58      1.23 o 
  -3   7   5      120.54      114.86      5.87 o 
  -2   7   5       18.92       19.02      1.90 o 
  -1   7   5        0.02        0.82      1.18 o 
   0   7   5       18.01       22.44      2.46 o 
   1   7   5       37.84       33.04      2.92 o 
   2   7   5      127.46      117.55      5.06 o 
   3   7   5      278.08      261.64      8.38 o 
   4   7   5        9.45       14.87      2.54 o 
   5   7   5       10.16       11.72      2.82 o 
   6   7   5        0.35        1.68      1.63 o 
   7   7   5        0.21       -0.62      1.91 o 
   8   7   5        6.58        7.60      2.66 o 
 -11   8   5        1.92        3.72      3.67 o 
 -10   8   5        0.16        2.10      3.01 o 
  -9   8   5        0.41       -0.86      3.53 o 
  -8   8   5        6.40        6.83      2.41 o 
  -7   8   5        0.11       -0.45      1.94 o 
  -6   8   5       21.23       17.81      3.20 o 
  -5   8   5        1.44        2.10      1.50 o 
  -4   8   5        0.11       -1.11      1.17 o 
  -3   8   5       53.81       52.15      3.69 o 
  -2   8   5       69.59       73.38      3.39 o 
  -1   8   5       26.67       27.55      4.72 o 
   0   8   5       82.15       80.86      4.28 o 
   1   8   5       24.79       24.74      2.68 o 
   2   8   5        0.24       -1.52      1.38 o 
   3   8   5       71.04       68.92      4.33 o 
   4   8   5        0.33       -0.14      1.37 o 
   5   8   5       11.00       10.48      2.33 o 
   6   8   5        5.72        8.19      2.10 o 
   7   8   5        1.04        4.31      2.31 o 
 -10   9   5       12.80        7.68      4.20 o 
  -9   9   5        0.05       -3.67      3.01 o 
  -8   9   5        2.49        3.77      2.27 o 
  -7   9   5        3.60        3.14      2.27 o 
  -6   9   5       19.01       24.83      3.71 o 
  -5   9   5       27.51       31.13      3.89 o 
  -4   9   5      217.91      215.59      7.17 o 
  -3   9   5        3.00        3.79      1.75 o 
  -2   9   5        3.90        4.45      3.35 o 
  -1   9   5       18.68       18.69      3.30 o 
   0   9   5       29.17       32.22      4.06 o 
   1   9   5       17.78       19.68      3.46 o 
   2   9   5        4.63        6.04      2.96 o 
   3   9   5        6.73        7.27      2.74 o 
   4   9   5        2.08        3.35      1.72 o 
   5   9   5       11.96       15.73      3.93 o 
   6   9   5        0.56        4.18      3.49 o 
  -9  10   5        0.17        3.45      2.22 o 
  -8  10   5        2.68        4.48      4.20 o 
  -7  10   5        3.12        5.52      2.45 o 
  -6  10   5        3.81        8.93      4.01 o 
  -5  10   5        5.77       12.38      3.04 o 
  -4  10   5       20.63       26.33      2.93 o 
  -3  10   5        0.69        0.69      1.72 o 
  -2  10   5       30.38       33.84      4.16 o 
  -1  10   5        0.00       -0.67      1.97 o 
   0  10   5       18.37       16.10      3.34 o 
   1  10   5        0.04        0.85      2.25 o 
   2  10   5       54.88       44.77      4.96 o 
   3  10   5        0.05        2.05      2.12 o 
   4  10   5        5.52        6.13      2.80 o 
   5  10   5        3.00        4.71      2.81 o 
   6  10   5        0.70        1.79      3.01 o 
  -8  11   5        0.20        0.86      3.63 o 
  -7  11   5        0.55        2.13      3.63 o 
  -6  11   5        0.43        1.48      2.38 o 
  -5  11   5        1.32        2.19      2.45 o 
  -4  11   5        3.23        5.84      2.76 o 
  -3  11   5        4.17       -0.73      2.59 o 
  -2  11   5       22.58       22.72      3.86 o 
  -1  11   5        1.96        3.36      2.32 o 
   0  11   5       46.79       47.67      7.80 o 
   1  11   5        9.80       13.86      3.44 o 
   2  11   5        8.78        9.78      2.84 o 
   3  11   5        0.14        1.80      2.19 o 
   4  11   5        5.72       10.77      2.83 o 
   5  11   5        0.10        3.05      2.59 o 
  -7  12   5        0.00        0.29      3.96 o 
  -6  12   5       58.15       75.38      6.09 o 
  -5  12   5        5.16        8.99      2.99 o 
  -4  12   5        4.41        8.47      3.09 o 
  -3  12   5        5.68        6.67      2.59 o 
  -2  12   5        0.55       -2.04      1.84 o 
  -1  12   5        0.13        1.23      2.00 o 
   0  12   5        0.83        1.51      2.22 o 
   1  12   5        0.24        0.58      1.88 o 
   2  12   5        2.74        6.80      2.31 o 
   3  12   5        0.01        2.89      2.16 o 
  -5  13   5       13.64       17.48      3.60 o 
  -4  13   5        0.09        2.10      3.29 o 
  -3  13   5        0.79        2.24      2.11 o 
  -2  13   5        5.91        8.08      2.78 o 
  -1  13   5        1.07        5.17      2.56 o 
   0  13   5        1.46        6.86      2.61 o 
   1  13   5        0.41        4.26      2.61 o 
 -11   0   6        0.05        2.62      5.77 o 
 -10   0   6        5.79        8.20      5.34 o 
  -9   0   6       50.53       45.32      6.92 o 
  -8   0   6      169.37      148.44     10.64 o 
  -7   0   6      222.80      200.96     12.07 o 
  -6   0   6       87.57       78.28      6.58 o 
  -5   0   6      124.70      104.56      7.49 o 
  -4   0   6       18.06       16.46      3.24 o 
  -3   0   6       18.58       19.03      3.39 o 
  -2   0   6     2314.56     2391.51     87.91 o 
  -1   0   6       83.34       92.59      6.73 o 
   0   0   6      576.85      645.34     27.00 o 
   1   0   6      184.20      178.66      8.23 o 
   2   0   6        0.03        1.03      1.43 o 
   3   0   6        3.65        2.34      2.72 o 
   4   0   6        8.51        8.20      3.48 o 
   5   0   6      310.49      250.33     14.93 o 
   6   0   6        0.19       -3.34      2.43 o 
   7   0   6       18.94       21.75      5.72 o 
   8   0   6        5.85       10.92      4.67 o 
 -13   1   6        0.01        4.55      9.78 o 
 -12   1   6        0.73        4.09      8.92 o 
 -11   1   6        0.16        1.16      2.17 o 
 -10   1   6        5.08        2.79      2.19 o 
  -9   1   6        2.08       -0.23      1.67 o 
  -8   1   6        0.92        1.90      1.57 o 
  -7   1   6       16.69       14.87      2.23 o 
  -6   1   6        0.26       -1.12      1.26 o 
  -5   1   6        7.12        7.80      2.04 o 
  -4   1   6       45.91       46.06      3.46 o 
  -3   1   6      223.59      219.97      8.11 o 
  -2   1   6      107.59      116.06      5.29 o 
  -1   1   6       43.36       47.16      3.60 o 
   0   1   6       49.65       59.12      3.02 o 
   1   1   6        0.57        4.38      1.23 o 
   2   1   6      101.27       93.22      3.96 o 
   3   1   6       86.17       91.07      5.57 o 
   4   1   6       58.71       75.73      6.42 o 
   5   1   6       47.57       47.23      4.66 o 
   6   1   6        0.04       -0.98      1.87 o 
   7   1   6       13.80       13.17      3.22 o 
   8   1   6        3.69        7.78      3.01 o 
 -13   2   6        3.75       12.71      6.15 o 
 -12   2   6        1.23        6.97      2.18 o 
 -11   2   6        0.53        0.33      2.43 o 
 -10   2   6       51.05       51.62      4.48 o 
  -9   2   6       71.78       72.95      4.68 o 
  -8   2   6        4.28        3.19      2.15 o 
  -7   2   6        9.60        8.32      1.92 o 
  -6   2   6       11.16       11.99      1.97 o 
  -5   2   6       48.28       50.38      3.53 o 
  -4   2   6      247.50      226.70      6.64 o 
  -3   2   6        0.32        1.48      1.38 o 
  -2   2   6       10.89        9.91      5.37 o 
  -1   2   6        0.01        0.43      1.07 o 
   0   2   6        0.36        0.43      1.07 o 
   1   2   6       12.74       11.28      1.81 o 
   2   2   6        0.70        1.63      1.62 o 
   3   2   6      339.55      335.83      9.33 o 
   4   2   6       75.93       68.44      5.23 o 
   5   2   6       18.49       16.64      3.26 o 
   6   2   6       60.13       54.78      5.14 o 
   7   2   6        5.71        5.83      2.63 o 
   8   2   6        0.72        4.04      2.72 o 
 -13   3   6        0.92        6.55      2.41 o 
 -12   3   6        0.43        0.26      1.78 o 
 -11   3   6        2.88        6.46      2.84 o 
 -10   3   6        7.18       10.38      2.63 o 
  -9   3   6      105.89      100.57      5.48 o 
  -8   3   6       63.51       59.00      3.96 o 
  -7   3   6       25.15       28.52      2.76 o 
  -6   3   6       15.89       15.75      2.35 o 
  -5   3   6       28.86       27.79      2.40 o 
  -4   3   6       43.59       46.88      2.85 o 
  -3   3   6       64.22       64.50      3.07 o 
  -2   3   6        0.19       -1.97      1.31 o 
  -1   3   6      668.99      684.87     16.60 o 
   0   3   6      162.86      171.68      5.70 o 
   1   3   6       17.96       15.70      2.08 o 
   2   3   6      385.86      363.50      9.84 o 
   3   3   6      183.79      156.17      5.73 o 
   4   3   6        5.66        6.71      2.00 o 
   5   3   6        0.06        1.09      1.95 o 
   6   3   6        3.68        5.26      2.46 o 
   7   3   6        6.22       10.06      2.91 o 
   8   3   6        0.44        3.49      2.38 o 
 -13   4   6        1.16        3.06      2.09 o 
 -12   4   6        2.29        4.78      2.41 o 
 -11   4   6        9.46       12.75      7.68 o 
 -10   4   6        1.68       -1.17      1.92 o 
  -9   4   6       44.33       42.55      4.78 o 
  -8   4   6        3.92        1.89      1.89 o 
  -7   4   6       36.86       36.25      4.25 o 
  -6   4   6       33.46       34.07      2.78 o 
  -5   4   6        3.10        1.39      1.27 o 
  -4   4   6       14.18       14.29      1.93 o 
  -3   4   6        0.54        3.09      1.26 o 
  -2   4   6        1.89        4.25      1.16 o 
  -1   4   6        7.54        6.26      1.50 o 
   0   4   6       74.31       72.54      3.64 o 
   1   4   6      135.30      125.26      4.79 o 
   2   4   6        5.81        7.27      1.82 o 
   3   4   6       32.71       31.91      2.86 o 
   4   4   6        0.22        0.57      1.51 o 
   5   4   6       40.84       29.34      3.80 o 
   6   4   6        1.68        1.47      2.00 o 
   7   4   6        1.11        4.40      2.70 o 
   8   4   6        7.57       14.09      3.36 o 
 -12   5   6        1.91        5.71      4.15 o 
 -11   5   6        4.77        6.27      2.48 o 
 -10   5   6       13.25        7.12      2.30 o 
  -9   5   6       21.64       17.56      2.80 o 
  -8   5   6        0.84       -0.39      1.50 o 
  -7   5   6       16.59       14.97      2.32 o 
  -6   5   6       29.27       27.43      2.61 o 
  -5   5   6       28.67       25.65      2.45 o 
  -4   5   6       62.12       57.63      3.26 o 
  -3   5   6       45.76       43.61      2.21 o 
  -2   5   6       52.64       59.63      2.51 o 
  -1   5   6       20.99       23.94      1.73 o 
   0   5   6       23.58       22.25      2.08 o 
   1   5   6       46.77       53.92      3.53 o 
   2   5   6      195.35      193.69      5.77 o 
   3   5   6       85.49       88.14      3.95 o 
   4   5   6       27.82       30.08      2.60 o 
   5   5   6       34.67       35.40      3.25 o 
   6   5   6        1.48        1.41      3.86 o 
   7   5   6        0.00        3.71      3.65 o 
   8   5   6        1.22        5.49      3.20 o 
 -12   6   6        1.16        3.70      6.46 o 
 -11   6   6        6.38       11.14      3.22 o 
 -10   6   6       17.75       17.66      2.98 o 
  -9   6   6        1.40        5.41      1.92 o 
  -8   6   6        1.08        0.76      1.51 o 
  -7   6   6       14.41       14.85      2.32 o 
  -6   6   6        7.30       10.56      1.99 o 
  -5   6   6        8.06        9.03      1.62 o 
  -4   6   6       84.39       77.52      2.88 o 
  -3   6   6        0.55        0.83      1.02 o 
  -2   6   6       26.55       26.22      1.90 o 
  -1   6   6      152.06      150.94      5.21 o 
   0   6   6      447.46      426.78      9.96 o 
   1   6   6      128.27      131.79      5.44 o 
   2   6   6        2.18        1.48      2.06 o 
   3   6   6       78.27       76.97      5.24 o 
   4   6   6        2.53        2.00      1.65 o 
   5   6   6        0.42        0.97      1.62 o 
   6   6   6        0.00        2.43      2.96 o 
   7   6   6        4.94        9.54      3.58 o 
 -11   7   6        5.75       10.68      2.59 o 
 -10   7   6       17.48       22.60      3.25 o 
  -9   7   6       67.04       63.67      5.57 o 
  -8   7   6       25.13       26.77      3.83 o 
  -7   7   6        0.46        1.22      1.55 o 
  -6   7   6        1.34        2.28      1.61 o 
  -5   7   6       34.43       32.96      2.52 o 
  -4   7   6        9.92        7.90      2.53 o 
  -3   7   6       12.68       11.36      1.77 o 
  -2   7   6        1.71        1.69      1.36 o 
  -1   7   6       88.40       87.84      4.59 o 
   0   7   6      136.99      129.17      5.41 o 
   1   7   6       57.73       59.28      3.95 o 
   2   7   6      261.91      238.67      8.03 o 
   3   7   6       33.14       43.81      6.79 o 
   4   7   6       14.23       14.76      2.48 o 
   5   7   6       18.32       15.33      2.66 o 
   6   7   6        0.01        5.07      1.89 o 
   7   7   6        6.25        8.78      3.48 o 
 -11   8   6        7.13        6.44      3.72 o 
 -10   8   6        0.02       -2.15      3.39 o 
  -9   8   6        0.03        3.07      2.35 o 
  -8   8   6        0.23       -1.14      1.78 o 
  -7   8   6        0.02        3.35      1.65 o 
  -6   8   6        6.74        9.83      2.24 o 
  -5   8   6        5.44        4.56      1.78 o 
  -4   8   6       10.10       12.28      1.81 o 
  -3   8   6        2.86        1.65      1.39 o 
  -2   8   6        3.75        1.22      1.54 o 
  -1   8   6        1.29        3.84      1.77 o 
   0   8   6        2.44        0.95      1.56 o 
   1   8   6      135.00      127.57      7.76 o 
   2   8   6       48.26       38.90      3.73 o 
   3   8   6       31.80       35.69      3.49 o 
   4   8   6        5.30        7.71      2.10 o 
   5   8   6        3.36        6.11      1.89 o 
   6   8   6        0.53        1.86      1.54 o 
 -10   9   6        2.48        4.20      4.29 o 
  -9   9   6        6.51        8.85      5.01 o 
  -8   9   6        0.98       -1.51      2.07 o 
  -7   9   6        3.53        5.56      2.51 o 
  -6   9   6        8.19        9.60      2.88 o 
  -5   9   6       15.49       17.30      3.34 o 
  -4   9   6       17.95       21.38      2.74 o 
  -3   9   6        3.36        4.26      1.88 o 
  -2   9   6        0.13        0.01      2.12 o 
  -1   9   6        0.00        1.13      2.27 o 
   0   9   6       90.33      110.51     11.38 o 
   1   9   6      127.75      119.18      7.12 o 
   2   9   6        5.47        8.19      2.06 o 
   3   9   6       12.80       10.06      2.30 o 
   4   9   6        5.83       11.12      2.27 o 
   5   9   6        1.26        5.12      1.95 o 
  -9  10   6        0.05        5.87      4.05 o 
  -8  10   6        0.17        0.10      3.29 o 
  -7  10   6        6.99        4.82      2.54 o 
  -6  10   6        5.82        2.36      8.04 o 
  -5  10   6       12.73       17.98      3.49 o 
  -4  10   6       28.47       26.86      3.13 o 
  -3  10   6        0.12       -1.69      2.58 o 
  -2  10   6       24.04       27.47      3.92 o 
  -1  10   6        0.11        2.95      2.39 o 
   0  10   6        1.38        4.44      2.24 o 
   1  10   6        0.03        0.85      3.51 o 
   2  10   6        0.34        0.90      2.02 o 
   3  10   6        0.07        0.03      2.19 o 
   4  10   6        2.54        2.44      2.46 o 
  -8  11   6        0.10        3.04      4.48 o 
  -7  11   6        0.61       -0.26      6.96 o 
  -6  11   6        5.77       13.33      3.13 o 
  -5  11   6       35.55       46.46      7.47 o 
  -4  11   6       24.28       28.39      4.08 o 
  -3  11   6        3.26        2.93      2.43 o 
  -2  11   6       25.20       17.42      9.52 o 
  -1  11   6        7.28        9.96      2.86 o 
   0  11   6        0.94        6.45      2.59 o 
   1  11   6        0.07        1.32      2.12 o 
   2  11   6        2.67        6.02      2.44 o 
   3  11   6        0.76        6.58      4.48 o 
  -7  12   6        0.84        4.69      2.52 o 
  -6  12   6        1.20        2.42      5.32 o 
  -5  12   6        0.17        4.75      3.43 o 
  -4  12   6        3.50        8.78      4.48 o 
  -3  12   6        0.00        1.36      2.18 o 
  -2  12   6        8.73        8.50      2.66 o 
  -1  12   6        1.07        2.25      2.15 o 
   0  12   6        3.04        2.47      2.20 o 
   1  12   6        2.07        4.17      2.42 o 
   2  12   6        1.96        0.86      2.33 o 
  -4  13   6        0.26        1.43      3.53 o 
  -3  13   6        0.71        7.16      3.63 o 
  -2  13   6        0.87        2.43      2.20 o 
  -1  13   6        0.01        3.28      2.33 o 
 -13   1   7        0.05        9.46      7.64 o 
 -12   1   7        0.74        3.37      5.53 o 
 -11   1   7        2.57        2.49      3.65 o 
 -10   1   7       15.72       17.61      3.86 o 
  -9   1   7       22.75       25.73      3.92 o 
  -8   1   7       21.53       22.45      3.52 o 
  -7   1   7       82.34       76.49      5.31 o 
  -6   1   7       12.65       10.68      2.43 o 
  -5   1   7        2.58        2.52      1.58 o 
  -4   1   7       27.55       21.72      2.82 o 
  -3   1   7      475.12      467.27     20.99 o 
  -2   1   7        5.15        3.34      1.67 o 
  -1   1   7       21.16       18.22      2.70 o 
   0   1   7       13.57       11.54      1.83 o 
   1   1   7        9.77       11.29      1.87 o 
   2   1   7       51.38       61.94      4.92 o 
   3   1   7       10.08        9.08      2.73 o 
   4   1   7       13.56       13.02      3.09 o 
   5   1   7       11.35       11.47      3.23 o 
   6   1   7        0.69        3.88      2.42 o 
   7   1   7        0.63       -2.55      1.90 o 
 -13   2   7        1.77        4.24      2.65 o 
 -12   2   7        7.88       17.86      3.36 o 
 -11   2   7       21.74       20.93      3.49 o 
 -10   2   7        4.80        5.66      2.24 o 
  -9   2   7        1.76        3.36      1.90 o 
  -8   2   7        7.89        4.94      1.93 o 
  -7   2   7       92.19       90.10      4.48 o 
  -6   2   7        5.52        4.24      2.74 o 
  -5   2   7        2.32        2.34      2.22 o 
  -4   2   7       87.00       87.32      4.96 o 
  -3   2   7       84.12       76.83      5.22 o 
  -2   2   7       18.69       23.70      2.79 o 
  -1   2   7       19.97       20.35      2.19 o 
   0   2   7       65.67       63.68      7.42 o 
   1   2   7       40.46       46.31      3.19 o 
   2   2   7       62.50       69.26      6.18 o 
   3   2   7      112.43      101.90      6.04 o 
   4   2   7       52.78       45.59      4.71 o 
   5   2   7       13.03        7.06      2.70 o 
   6   2   7        0.02       -0.16      3.01 o 
   7   2   7        0.38        1.36      2.24 o 
 -13   3   7        0.04       -1.11      4.71 o 
 -12   3   7       18.99       26.45      4.00 o 
 -11   3   7       15.07       11.24      2.86 o 
 -10   3   7       22.49       20.03      4.29 o 
  -9   3   7       16.87       22.30      3.03 o 
  -8   3   7        0.26        0.14      1.51 o 
  -7   3   7       21.26       23.05      2.68 o 
  -6   3   7        2.18        1.26      1.67 o 
  -5   3   7        0.84        1.43      1.34 o 
  -4   3   7      112.22      100.49      6.01 o 
  -3   3   7       36.03       34.93      3.37 o 
  -2   3   7       49.08       54.27      3.28 o 
  -1   3   7       40.81       40.27      2.88 o 
   0   3   7        0.02        1.33      1.32 o 
   1   3   7        2.23        2.54      1.99 o 
   2   3   7      128.99      125.61      5.14 o 
   3   3   7       30.96       36.27      3.09 o 
   4   3   7       45.09       32.80      4.10 o 
   5   3   7       18.62       18.57      3.56 o 
   6   3   7        0.35        2.83      1.99 o 
   7   3   7        0.08        2.73      2.08 o 
 -12   4   7       26.39       35.30      7.40 o 
 -11   4   7        6.53        8.62      2.52 o 
 -10   4   7        4.50        6.46      2.25 o 
  -9   4   7        9.40       10.16      2.31 o 
  -8   4   7        1.88        1.97      2.59 o 
  -7   4   7        9.92       11.79      2.19 o 
  -6   4   7        1.09        0.88      1.38 o 
  -5   4   7        7.13        8.28      1.82 o 
  -4   4   7        9.41        7.58      1.70 o 
  -3   4   7       63.52       70.88      3.12 o 
  -2   4   7       12.03       12.97      2.01 o 
  -1   4   7       43.45       45.04      3.06 o 
   0   4   7      179.96      184.05      6.30 o 
   1   4   7       55.70       63.67      3.74 o 
   2   4   7        1.42        0.31      1.46 o 
   3   4   7        9.63        6.52      1.99 o 
   4   4   7        2.61        4.34      2.26 o 
   5   4   7        4.65        6.33      2.50 o 
   6   4   7        0.08        2.77      2.39 o 
   7   4   7        0.52        6.25      3.29 o 
 -12   5   7        0.21        6.03      4.27 o 
 -11   5   7       41.60       48.47      8.07 o 
 -10   5   7       44.36       35.90      3.83 o 
  -9   5   7       39.08       42.68      3.83 o 
  -8   5   7       14.37       17.20      2.71 o 
  -7   5   7       33.53       32.18      3.06 o 
  -6   5   7       44.73       42.37      3.23 o 
  -5   5   7       42.16       41.44      3.10 o 
  -4   5   7        3.83        4.56      1.38 o 
  -3   5   7        0.85        1.80      1.35 o 
  -2   5   7       47.49       48.51      2.65 o 
  -1   5   7      507.59      478.73     12.38 o 
   0   5   7      250.47      260.44      8.06 o 
   1   5   7      735.98      745.14     17.97 o 
   2   5   7      123.44      135.92      5.53 o 
   3   5   7        2.48        0.84      2.32 o 
   4   5   7        0.13        1.51      1.59 o 
   5   5   7        0.42        3.99      2.10 o 
   6   5   7        0.22        4.82      3.15 o 
   7   5   7        1.76        8.35      3.63 o 
 -12   6   7        1.21        2.87      3.16 o 
 -11   6   7        1.81        8.28      3.07 o 
 -10   6   7        7.27        8.57      2.39 o 
  -9   6   7        1.00        0.13      2.69 o 
  -8   6   7        0.07        0.94      1.63 o 
  -7   6   7        1.01        0.09      1.46 o 
  -6   6   7        8.33        7.92      1.99 o 
  -5   6   7        3.74        3.90      1.45 o 
  -4   6   7        2.31        1.43      1.22 o 
  -3   6   7        7.55        9.06      1.57 o 
  -2   6   7        2.38        1.48      1.12 o 
  -1   6   7       63.04       62.44      4.94 o 
   0   6   7       22.66       26.48      4.44 o 
   1   6   7       64.20       62.10      4.13 o 
   2   6   7        9.10        8.85      2.19 o 
   3   6   7        0.01        1.95      1.91 o 
   4   6   7       10.52        7.22      2.35 o 
   5   6   7       11.73       12.45      3.77 o 
   6   6   7        2.23        4.67      2.96 o 
 -11   7   7       12.59       15.60      3.54 o 
 -10   7   7       16.19       12.38      3.33 o 
  -9   7   7        0.47        3.62      2.46 o 
  -8   7   7        7.86        8.31      2.81 o 
  -7   7   7        4.41        6.68      2.02 o 
  -6   7   7       13.84       13.01      2.31 o 
  -5   7   7       13.99       15.44      2.48 o 
  -4   7   7        4.54        4.28      1.58 o 
  -3   7   7       96.75       90.36      3.86 o 
  -2   7   7       65.74       69.33      4.25 o 
  -1   7   7        1.73        2.85      1.82 o 
   0   7   7      196.40      178.29      6.79 o 
   1   7   7       11.44       13.76      2.49 o 
   2   7   7       52.25       49.86      4.02 o 
   3   7   7        2.66        2.23      2.11 o 
   4   7   7        8.18        7.50      2.17 o 
   5   7   7        0.83        3.27      2.07 o 
   6   7   7        0.36       13.07      3.96 o 
 -11   8   7        1.28        5.15      4.39 o 
 -10   8   7        3.10       13.55      3.00 o 
  -9   8   7        6.95        8.25      6.46 o 
  -8   8   7        9.51        9.91      3.38 o 
  -7   8   7       30.41       34.90      3.44 o 
  -6   8   7       45.55       40.76      3.56 o 
  -5   8   7       16.99       16.62      5.32 o 
  -4   8   7        1.03        1.95      1.43 o 
  -3   8   7       39.29       31.56      3.19 o 
  -2   8   7        2.54        3.91      1.80 o 
  -1   8   7       12.19       11.69      2.39 o 
   0   8   7        0.47        0.86      1.61 o 
   1   8   7        4.36        5.91      2.07 o 
   2   8   7        4.21        2.18      2.84 o 
   3   8   7        3.57        7.27      2.13 o 
   4   8   7        0.00        1.69      3.13 o 
   5   8   7        1.80        6.66      2.01 o 
 -10   9   7        0.00        1.04      2.32 o 
  -9   9   7        0.04       -0.56      2.05 o 
  -8   9   7        3.46        3.84      2.44 o 
  -7   9   7       12.53       17.19      3.32 o 
  -6   9   7        4.75        5.63      2.64 o 
  -5   9   7        0.81        5.71      2.56 o 
  -4   9   7       11.56       11.48      2.27 o 
  -3   9   7       10.22        7.97      4.67 o 
  -2   9   7        3.41        3.49      2.34 o 
  -1   9   7        6.23       10.94      2.96 o 
   0   9   7        2.61        6.83      2.10 o 
   1   9   7        2.22        2.44      1.82 o 
   2   9   7        0.14        2.92      1.72 o 
   3   9   7        1.07        1.19      2.54 o 
   4   9   7        0.99        3.80      1.83 o 
  -9  10   7        0.00        4.92      2.58 o 
  -8  10   7        3.86        8.55      2.65 o 
  -7  10   7       13.31       11.53      3.24 o 
  -6  10   7        0.67       -1.21      2.11 o 
  -5  10   7       20.35       20.44      3.66 o 
  -4  10   7        0.15        6.60      2.47 o 
  -3  10   7        8.77        4.49      2.55 o 
  -2  10   7       16.40       22.70      3.96 o 
  -1  10   7        4.36        8.74      2.73 o 
   0  10   7        7.80        5.62      2.39 o 
   1  10   7        3.67       10.15      2.75 o 
   2  10   7        0.06        5.56      2.59 o 
   3  10   7        1.22        3.05      2.43 o 
  -7  11   7        9.51       15.73      3.27 o 
  -6  11   7        3.93        4.01      5.03 o 
  -5  11   7        0.31        4.25      2.53 o 
  -4  11   7        0.01       -3.05      2.62 o 
  -3  11   7        2.63        3.94      2.65 o 
  -2  11   7        1.82        5.02      2.76 o 
  -1  11   7        4.08        1.64      3.46 o 
   0  11   7        0.06        1.12      3.46 o 
   1  11   7        4.52        8.00      3.82 o 
   2  11   7        9.49       10.53      3.23 o 
  -5  12   7        0.54       -4.08      2.72 o 
  -4  12   7        0.01        5.68      4.05 o 
  -3  12   7        0.26        3.91      2.66 o 
  -2  12   7        2.41        5.01      2.50 o 
  -1  12   7        3.93       11.38      3.98 o 
   0  12   7        0.53        5.75      2.62 o 
 -13   0   8        0.00       12.64      8.16 o 
 -12   0   8        4.63        5.96      5.20 o 
 -11   0   8       10.83        2.58      4.10 o 
 -10   0   8        0.47        0.43      2.96 o 
  -9   0   8       18.91       12.93      4.53 o 
  -8   0   8        9.72        8.01      3.67 o 
  -7   0   8       12.38       15.93      4.25 o 
  -6   0   8      103.80       91.63      7.78 o 
  -4   0   8       44.22       36.20      5.06 o 
  -3   0   8       62.18       64.73      6.49 o 
  -2   0   8       27.59       26.04      4.53 o 
  -1   0   8       19.87       22.32      4.53 o 
   0   0   8        0.59        0.48      1.53 o 
   1   0   8       33.96       28.24      5.29 o 
   2   0   8      317.33      260.44     15.31 o 
   3   0   8       21.39       21.04      5.25 o 
   4   0   8       70.13       48.65      7.16 o 
   5   0   8       30.39       27.14      6.15 o 
   6   0   8        6.00        6.68      4.34 o 
 -13   1   8        1.24        3.37      4.73 o 
 -12   1   8        0.00        2.28      3.27 o 
 -11   1   8        3.93        4.35      2.75 o 
 -10   1   8       13.26        8.30      3.10 o 
  -9   1   8       11.58       16.58      3.34 o 
  -8   1   8        6.13        0.42      2.05 o 
  -7   1   8        0.38       -0.48      1.64 o 
  -6   1   8        7.79        8.22      2.70 o 
  -5   1   8       12.39       17.10      4.41 o 
  -4   1   8        3.27        2.62      1.74 o 
  -3   1   8       38.87       37.42      3.60 o 
  -2   1   8        7.23        4.48      2.01 o 
  -1   1   8        3.49        1.08      1.43 o 
   0   1   8        0.32        0.14      1.35 o 
   1   1   8        2.68        2.35      1.49 o 
   2   1   8       66.67       51.53      4.82 o 
   3   1   8        1.52        1.08      2.15 o 
   4   1   8        7.00        2.08      2.38 o 
   5   1   8        1.85        3.38      2.56 o 
   6   1   8        0.52        1.18      1.97 o 
 -13   2   8        6.77       17.92      6.20 o 
 -12   2   8        0.51        4.61      3.38 o 
 -11   2   8        0.15        2.87      2.60 o 
 -10   2   8        0.02        1.61      2.21 o 
  -9   2   8        0.21       -0.37      1.72 o 
  -8   2   8        6.83        6.50      2.50 o 
  -7   2   8       39.09       35.63      5.25 o 
  -6   2   8       20.59       15.48      2.87 o 
  -5   2   8        1.32        1.45      1.84 o 
  -4   2   8       70.27       72.22      6.96 o 
  -3   2   8       53.11       46.06      3.94 o 
  -2   2   8       91.36       86.83      5.16 o 
  -1   2   8      263.67      274.82      8.28 o 
   0   2   8       30.79       27.87      2.81 o 
   1   2   8       75.88       75.35      4.97 o 
   2   2   8       18.61       11.04      4.01 o 
   3   2   8       24.25       23.83      7.11 o 
   4   2   8        9.69        7.89      2.73 o 
   5   2   8        0.77        4.20      2.58 o 
   6   2   8        0.52        4.86      2.23 o 
 -12   3   8        8.25       13.21      3.06 o 
 -11   3   8        7.02       10.18      2.52 o 
 -10   3   8        3.61        2.35      2.05 o 
  -9   3   8        1.47        0.39      1.77 o 
  -8   3   8       13.10       13.03      2.55 o 
  -7   3   8        0.86        0.19      1.48 o 
  -6   3   8        0.22       -0.77      1.62 o 
  -5   3   8        3.43        6.75      2.25 o 
  -4   3   8       84.55       77.15      5.19 o 
  -3   3   8       49.13       50.45      4.18 o 
  -2   3   8       43.38       44.85      3.98 o 
  -1   3   8      134.67      122.14      5.04 o 
   0   3   8      133.31      145.37      5.67 o 
   1   3   8       28.79       36.03      4.05 o 
   2   3   8        3.51       -0.19      1.45 o 
   3   3   8       29.44       35.09      9.92 o 
   4   3   8        0.16        1.55      2.26 o 
   5   3   8        0.01        5.31      2.34 o 
   6   3   8        1.39        4.76      6.25 o 
 -12   4   8        3.89       12.30      3.23 o 
 -11   4   8        2.50        4.69      2.13 o 
 -10   4   8        0.93        3.48      2.06 o 
  -9   4   8        3.30        3.38      2.87 o 
  -8   4   8        0.01        1.46      1.55 o 
  -7   4   8        0.08       -1.61      1.30 o 
  -6   4   8       18.56       19.33      2.52 o 
  -5   4   8        0.00        0.11      1.35 o 
  -4   4   8       62.01       51.61      7.87 o 
  -3   4   8       15.21       16.55      2.27 o 
  -2   4   8       85.86       76.68      4.16 o 
  -1   4   8        8.15        8.36      1.89 o 
   0   4   8      106.36      105.72      4.86 o 
   1   4   8       46.32       47.41      3.51 o 
   2   4   8       40.09       38.81      5.03 o 
   3   4   8        1.02        2.15      2.03 o 
   4   4   8        6.25        7.21      2.63 o 
   5   4   8        6.33       13.72      3.15 o 
   6   4   8        0.30        6.14      2.36 o 
 -12   5   8        1.89        0.06      2.11 o 
 -11   5   8        0.25        7.58      2.53 o 
 -10   5   8        6.03        8.97      2.31 o 
  -9   5   8        0.13       -0.77      1.58 o 
  -8   5   8        0.05        1.58      1.79 o 
  -7   5   8        0.13        0.16      2.35 o 
  -6   5   8        0.67        1.15      2.63 o 
  -5   5   8       17.16       21.55      2.55 o 
  -4   5   8       13.22       13.31      1.84 o 
  -3   5   8      149.32      135.07      5.39 o 
  -2   5   8        0.98        2.85      1.54 o 
  -1   5   8       29.38       37.97      5.45 o 
   0   5   8        0.01       -1.10      1.49 o 
   1   5   8       10.32       11.16      2.27 o 
   2   5   8        0.96        3.44      1.72 o 
   3   5   8        0.00        1.56      1.66 o 
   4   5   8        1.88        4.66      2.24 o 
   5   5   8        0.50        1.67      2.29 o 
 -11   6   8        0.18        2.62      2.12 o 
 -10   6   8        1.45        4.80      2.05 o 
  -9   6   8        0.46        2.45      3.13 o 
  -8   6   8        2.85        6.20      1.96 o 
  -7   6   8       10.73        9.67      2.12 o 
  -6   6   8        7.93        6.33      1.91 o 
  -5   6   8        1.49        1.29      1.28 o 
  -4   6   8       88.21       92.04      3.82 o 
  -3   6   8      106.16      105.28      4.60 o 
  -2   6   8        0.17        3.31      1.96 o 
  -1   6   8       99.75      103.00      6.30 o 
   0   6   8       12.54       12.93      2.98 o 
   1   6   8        3.50        3.23      2.24 o 
   2   6   8        6.94        6.49      2.33 o 
   3   6   8        2.61        8.94      2.79 o 
   4   6   8        0.68        0.43      2.39 o 
   5   6   8        8.50        7.54      3.63 o 
 -11   7   8        3.67        7.59      2.91 o 
 -10   7   8        0.24        2.70      5.70 o 
  -9   7   8        1.58        6.27      2.37 o 
  -8   7   8        0.60        1.26      2.18 o 
  -7   7   8        1.81       -0.28      1.61 o 
  -6   7   8        1.32        3.20      1.76 o 
  -5   7   8        0.01        0.58      1.50 o 
  -4   7   8        5.47        3.18      1.76 o 
  -3   7   8        3.44        3.43      2.77 o 
  -2   7   8       90.09       89.66      6.14 o 
  -1   7   8        4.76        3.09      2.16 o 
   0   7   8       95.27       95.97      6.45 o 
   1   7   8        4.18        4.10      3.55 o 
   2   7   8        0.55        5.05      4.65 o 
   3   7   8        2.68        5.71      3.12 o 
   4   7   8        4.71       15.23      3.08 o 
 -10   8   8        3.11        9.22      2.93 o 
  -9   8   8        1.19        1.82      1.76 o 
  -8   8   8        0.09        2.15      1.99 o 
  -7   8   8        4.68        6.24      2.13 o 
  -6   8   8        0.92        2.74      1.89 o 
  -5   8   8        1.71        2.78      1.79 o 
  -4   8   8        2.48        2.04      3.58 o 
  -3   8   8       43.50       43.09      3.67 o 
  -2   8   8       46.44       43.83      3.85 o 
  -1   8   8      164.54      171.05      6.97 o 
   0   8   8        0.55        1.36      1.77 o 
   1   8   8       38.51       40.12      5.85 o 
   2   8   8        4.29        7.73      2.09 o 
   3   8   8        0.24        3.39      2.18 o 
   4   8   8        0.00        6.63      2.47 o 
  -9   9   8        0.00        3.04      2.39 o 
  -8   9   8        4.42       10.13      5.94 o 
  -7   9   8        3.93        8.83      2.72 o 
  -6   9   8        0.05        5.55      2.61 o 
  -5   9   8        8.96        9.66      5.34 o 
  -4   9   8        0.16        1.14      4.05 o 
  -3   9   8       11.16       12.65      3.24 o 
  -2   9   8       11.22       12.73      2.98 o 
  -1   9   8       13.72       13.17      2.52 o 
   0   9   8        3.60        4.64      1.92 o 
   1   9   8        4.17        5.42      2.07 o 
   2   9   8        3.42        3.13      1.94 o 
   3   9   8        0.83        4.32      2.96 o 
  -8  10   8        1.73        2.64      2.51 o 
  -7  10   8       17.94       18.24      3.42 o 
  -6  10   8        1.11       -0.56      2.22 o 
  -5  10   8       14.29       22.61      5.44 o 
  -4  10   8        0.86        4.31      2.46 o 
  -3  10   8       10.95        8.60      3.12 o 
  -2  10   8        7.53        9.64      2.81 o 
  -1  10   8        0.38        6.10      2.54 o 
   0  10   8        3.37        6.48      2.96 o 
   1  10   8        6.08        6.49      2.68 o 
   2  10   8        5.79        7.66      3.11 o 
  -6  11   8        0.09        2.77      3.10 o 
  -5  11   8        0.64        0.95      3.10 o 
  -4  11   8        0.43        4.05      3.53 o 
  -3  11   8        1.17        7.05      4.56 o 
  -2  11   8        0.41        5.07      2.75 o 
  -1  11   8        2.54        7.57      6.92 o 
   0  11   8        0.03        3.59      2.34 o 
 -12   1   9        0.65        3.79      3.19 o 
 -11   1   9        2.71        1.86      3.34 o 
 -10   1   9       16.20       16.17      3.64 o 
  -9   1   9        7.57       11.00      2.94 o 
  -8   1   9        0.02        0.05      1.79 o 
  -7   1   9       15.48       13.13      2.89 o 
  -6   1   9       34.93       30.81      3.93 o 
  -5   1   9        1.64        2.92      1.94 o 
  -4   1   9        0.02       -0.21      2.77 o 
  -3   1   9       19.18       24.40      3.39 o 
  -2   1   9        0.26       -2.01      1.49 o 
  -1   1   9        0.75        1.49      2.02 o 
   0   1   9       44.35       39.27      3.20 o 
   1   1   9       36.56       36.20     10.59 o 
   2   1   9       33.80       30.11      4.15 o 
   3   1   9        0.42        0.46      2.19 o 
   4   1   9        1.80        2.72      4.36 o 
   5   1   9        4.35        8.08      3.60 o 
 -12   2   9        4.34        3.28      3.84 o 
 -11   2   9        0.02        2.77      2.56 o 
 -10   2   9        0.54        1.89      2.35 o 
  -9   2   9        0.93        1.35      2.02 o 
  -8   2   9        0.05        0.10      2.67 o 
  -7   2   9        0.66        2.16      1.94 o 
  -6   2   9       53.74       55.82      4.96 o 
  -5   2   9        6.75        5.82      2.19 o 
  -4   2   9        6.50        8.71      2.40 o 
  -3   2   9        5.99        8.88      2.37 o 
  -2   2   9       25.19       20.81      2.56 o 
  -1   2   9       19.11       18.30      3.28 o 
   0   2   9        6.59        9.13      2.12 o 
   1   2   9       12.77       13.35      4.79 o 
   2   2   9       12.10       19.70      3.71 o 
   3   2   9        3.85       11.01      3.20 o 
   4   2   9        0.12       -1.82      2.41 o 
   5   2   9        2.40        9.00      3.08 o 
 -12   3   9        0.46        2.29      4.56 o 
 -11   3   9        0.07        0.65      2.98 o 
 -10   3   9        1.22        2.20      2.15 o 
  -9   3   9        0.03        0.84      2.01 o 
  -8   3   9        1.71        1.91      2.02 o 
  -7   3   9       19.59       23.55      3.59 o 
  -6   3   9        0.17        2.67      1.99 o 
  -5   3   9       38.76       36.42      3.98 o 
  -4   3   9       39.51       32.73      3.71 o 
  -3   3   9      192.05      183.17     11.83 o 
  -2   3   9        8.06        8.13      1.96 o 
  -1   3   9      212.86      202.14      8.73 o 
   0   3   9       96.94       86.34      4.75 o 
   1   3   9        0.31        2.11      1.56 o 
   2   3   9        1.06        0.95      6.22 o 
   3   3   9        0.98        2.08      2.10 o 
   4   3   9        0.50        2.38      2.16 o 
   5   3   9        6.08       11.55      3.29 o 
 -12   4   9        2.38        5.81      3.05 o 
 -11   4   9        0.01        3.69      2.15 o 
 -10   4   9        2.43        3.58      3.56 o 
  -9   4   9        0.59        0.54      1.73 o 
  -8   4   9        1.88        3.21      1.81 o 
  -7   4   9        4.53        3.30      2.10 o 
  -6   4   9       33.01       30.38      3.91 o 
  -5   4   9        6.89        2.46      2.00 o 
  -4   4   9       50.54       44.75      4.22 o 
  -3   4   9      151.36      168.26      6.41 o 
  -2   4   9       32.45       41.87      3.43 o 
  -1   4   9        5.35        6.39      1.94 o 
   0   4   9        0.04        1.66      1.57 o 
   1   4   9        1.58        0.44      1.64 o 
   2   4   9        5.01        5.42      2.51 o 
   3   4   9        0.38        5.58      2.25 o 
   4   4   9        0.41        1.93      1.89 o 
 -11   5   9        0.62        1.50      1.96 o 
 -10   5   9        1.73        1.94      1.90 o 
  -9   5   9        0.46        4.15      1.95 o 
  -8   5   9        0.02        0.73      1.55 o 
  -7   5   9        2.03       -0.18      1.45 o 
  -6   5   9       29.15       31.13      3.31 o 
  -5   5   9       36.48       36.49      3.29 o 
  -4   5   9       90.69       83.22      4.66 o 
  -3   5   9        4.67        6.64      1.89 o 
  -2   5   9      133.47      128.02      5.56 o 
  -1   5   9       20.71       25.25      3.04 o 
   0   5   9        0.32        1.36      1.55 o 
   1   5   9        2.21        7.53      2.07 o 
   2   5   9       15.48       15.99      2.49 o 
   3   5   9        0.80        4.15      2.96 o 
   4   5   9        5.40        8.30      4.01 o 
 -11   6   9        0.97        1.29      1.92 o 
 -10   6   9        2.21        0.74      3.80 o 
  -9   6   9        5.10        2.83      1.75 o 
  -8   6   9       16.60       20.50      2.94 o 
  -7   6   9        3.94        4.94      1.90 o 
  -6   6   9       23.95       26.15      2.61 o 
  -5   6   9        7.34        5.04      1.81 o 
  -4   6   9        0.79        1.19      1.86 o 
  -3   6   9       14.45       14.21      2.93 o 
  -2   6   9       96.94       91.24      8.04 o 
  -1   6   9        5.50        9.10      4.70 o 
   0   6   9        0.08        3.57      2.14 o 
   1   6   9        0.27        3.60      2.02 o 
   2   6   9        5.52        7.80      2.51 o 
   3   6   9        3.03        8.78      3.82 o 
   4   6   9        0.25       10.49      3.77 o 
 -10   7   9        1.03        5.99      2.61 o 
  -9   7   9        1.64        2.16      3.01 o 
  -8   7   9        1.21        4.12      2.09 o 
  -7   7   9        0.74        1.61      2.09 o 
  -6   7   9       17.45       14.64      2.66 o 
  -5   7   9        3.28        4.42      1.87 o 
  -4   7   9        5.47        4.30      2.31 o 
  -3   7   9       51.86       50.25      4.90 o 
  -2   7   9       27.02       36.37      4.42 o 
  -1   7   9       39.02       38.33      4.66 o 
   0   7   9        6.24       10.21      2.77 o 
   1   7   9        5.20        6.94      2.46 o 
   2   7   9        1.58        4.52      5.68 o 
   3   7   9        3.05        8.78      2.78 o 
  -9   8   9        3.97        5.09      2.22 o 
  -8   8   9        0.50        3.68      1.88 o 
  -7   8   9        7.04        5.28      2.04 o 
  -6   8   9        3.30        3.23      1.81 o 
  -5   8   9       10.90       14.38      8.59 o 
  -4   8   9        2.50        4.70      2.21 o 
  -3   8   9        2.39        5.72      2.53 o 
  -2   8   9        6.07        7.63      2.76 o 
  -1   8   9        4.75        5.18      2.36 o 
   0   8   9        1.68        4.34      2.37 o 
   1   8   9        4.98        7.82      2.65 o 
   2   8   9        3.28       10.06      2.96 o 
  -8   9   9        0.03        2.43      2.49 o 
  -7   9   9        0.26        3.83      3.86 o 
  -6   9   9        0.20        9.20      2.82 o 
  -5   9   9        6.67        4.01      3.10 o 
  -4   9   9        1.33        4.10      3.43 o 
  -3   9   9       14.29       18.48      3.94 o 
  -2   9   9        2.03        4.10      2.16 o 
  -1   9   9        0.76        4.71      2.81 o 
   0   9   9        0.27        0.73      2.05 o 
   1   9   9        0.85        3.31      2.10 o 
  -7  10   9        0.06        6.11      2.73 o 
  -6  10   9        0.38       -0.19      2.62 o 
  -5  10   9        1.97        1.00      2.86 o 
  -4  10   9        0.94        2.15      3.82 o 
  -3  10   9        0.59        5.29      3.39 o 
  -2  10   9        5.65        5.97      2.73 o 
  -1  10   9       11.55       13.10      3.24 o 
 -12   0  10        0.01       -3.53      3.20 o 
 -11   0  10        0.24       -1.05      3.15 o 
 -10   0  10        2.40        1.53      3.05 o 
  -9   0  10       16.20       10.49      4.44 o 
  -8   0  10       21.19       18.08      5.10 o 
  -7   0  10        0.06       -3.39      2.48 o 
  -6   0  10       17.02       20.23      5.06 o 
  -5   0  10       66.59       70.64      8.01 o 
  -4   0  10       46.58       40.55      6.11 o 
  -3   0  10        4.26        3.72      3.15 o 
  -2   0  10        0.08        2.24      3.10 o 
  -1   0  10        0.86        4.72      3.53 o 
   0   0  10       12.51       12.45      4.63 o 
   1   0  10        3.96        5.96      3.86 o 
   2   0  10       26.09       42.55      7.11 o 
   3   0  10        0.69        1.00      3.20 o 
   4   0  10        4.63        6.58      4.53 o 
 -12   1  10        2.01        3.69      3.16 o 
 -11   1  10        0.33        3.81      2.60 o 
 -10   1  10        4.43        1.10      2.24 o 
  -9   1  10        2.67        2.48      2.25 o 
  -8   1  10       14.62       13.61      3.11 o 
  -7   1  10       11.96       14.76      3.29 o 
  -6   1  10       15.70       10.16      2.87 o 
  -5   1  10       26.07       33.73      4.06 o 
  -4   1  10       51.63       49.58      4.68 o 
  -3   1  10        2.82        2.08      2.06 o 
  -2   1  10       21.14       24.00      3.44 o 
  -1   1  10      109.89      109.55      5.21 o 
   0   1  10        0.57        4.36      2.98 o 
   1   1  10       28.27       23.84      4.04 o 
   2   1  10        1.19        2.65      2.49 o 
   3   1  10        0.02       -0.53      2.11 o 
   4   1  10        0.02       -2.91      1.94 o 
 -11   2  10        1.19        2.32      2.81 o 
 -10   2  10        0.56       -0.89      3.17 o 
  -9   2  10        0.83        0.81      4.77 o 
  -8   2  10        0.00        0.53      1.83 o 
  -7   2  10       14.72       15.20      5.51 o 
  -6   2  10        5.73        6.01      2.46 o 
  -5   2  10       24.88       28.75      3.94 o 
  -4   2  10       79.09       64.05     10.57 o 
  -3   2  10        2.14        4.31      2.16 o 
  -2   2  10        5.35        1.85      1.65 o 
  -1   2  10        7.30       11.82      2.24 o 
   0   2  10        5.40        8.66      2.95 o 
   1   2  10        5.99        8.94      2.85 o 
   2   2  10        0.66        2.75      2.34 o 
   3   2  10        2.77        3.28      2.67 o 
   4   2  10        0.19       -2.54      4.44 o 
 -11   3  10        2.67        4.28      2.76 o 
 -10   3  10        0.01        0.61      1.94 o 
  -9   3  10        4.38        1.91      5.68 o 
  -8   3  10        3.58        3.28      2.11 o 
  -7   3  10        0.16       -0.07      2.34 o 
  -6   3  10        1.92        4.30      2.09 o 
  -5   3  10        8.97       10.44      2.63 o 
  -4   3  10        2.35        1.73      2.43 o 
  -3   3  10       14.57       15.50      2.47 o 
  -2   3  10        2.61        2.35      1.65 o 
  -1   3  10        4.42        3.76      1.94 o 
   0   3  10       13.00       14.75      2.53 o 
   1   3  10        1.61        1.64      2.12 o 
   2   3  10        0.79        3.28      1.97 o 
   3   3  10        0.02        2.13      3.01 o 
 -11   4  10        0.93        1.47      2.46 o 
 -10   4  10        1.19        3.94      2.30 o 
  -9   4  10        0.90        4.00      2.84 o 
  -8   4  10        0.01       -2.15      1.43 o 
  -7   4  10       21.36       20.30      3.50 o 
  -6   4  10       33.92       33.57      4.13 o 
  -5   4  10        4.10        6.15      2.36 o 
  -4   4  10        1.39        3.52      1.68 o 
  -3   4  10       38.62       38.91      3.45 o 
  -2   4  10       40.34       43.47      3.63 o 
  -1   4  10        0.26        0.95      1.82 o 
   0   4  10        7.60       10.90      2.23 o 
   1   4  10        2.69        3.06      1.99 o 
   2   4  10        6.83        9.66      2.90 o 
   3   4  10        0.02        3.94      2.38 o 
 -10   5  10        0.25        2.43      2.44 o 
  -9   5  10        0.50        1.13      3.32 o 
  -8   5  10        0.21        3.61      2.17 o 
  -7   5  10        4.00        6.50      3.22 o 
  -6   5  10       17.77       16.18      3.22 o 
  -5   5  10        7.09        7.29      2.04 o 
  -4   5  10        0.04        1.89      2.45 o 
  -3   5  10        4.77        5.37      1.87 o 
  -2   5  10        3.94        5.09      1.85 o 
  -1   5  10        6.10       10.11      2.22 o 
   0   5  10        0.01        2.55      2.14 o 
   1   5  10        0.99        4.41      1.98 o 
   2   5  10        0.53       -0.72      2.91 o 
   3   5  10        0.20        2.96      3.20 o 
 -10   6  10        0.15        0.82      2.23 o 
  -9   6  10        2.79        5.40      3.43 o 
  -8   6  10        2.09        2.65      2.34 o 
  -7   6  10       19.23       27.05      5.73 o 
  -6   6  10        0.67        3.09      2.01 o 
  -5   6  10        2.28        2.08      2.65 o 
  -4   6  10        9.06        8.67      2.81 o 
  -3   6  10        0.89        3.74      2.12 o 
  -2   6  10        0.45        2.26      1.99 o 
  -1   6  10        0.39        4.00      5.29 o 
   0   6  10        0.00        4.80      2.29 o 
   1   6  10        4.22        3.58      7.13 o 
   2   6  10        8.90       23.90      5.72 o 
  -9   7  10        0.73        4.95      4.17 o 
  -8   7  10        0.79        4.08      1.85 o 
  -7   7  10        2.44        4.80      2.27 o 
  -6   7  10       16.93       20.97      2.93 o 
  -5   7  10       18.35       21.56      3.59 o 
  -4   7  10       35.44       42.21      4.68 o 
  -3   7  10       10.40        7.67      2.53 o 
  -2   7  10        5.65        9.57      2.79 o 
  -1   7  10        0.31       -0.36      1.83 o 
   0   7  10        4.80        7.16      2.53 o 
   1   7  10        3.72        7.40      2.61 o 
  -8   8  10        0.07        0.73      2.74 o 
  -7   8  10        0.34        3.53      1.91 o 
  -6   8  10        5.63        6.06      2.34 o 
  -5   8  10        5.47       10.97      6.01 o 
  -4   8  10       12.67       17.83      4.44 o 
  -3   8  10       10.36       10.50      2.73 o 
  -2   8  10       28.88       33.24      4.57 o 
  -1   8  10        2.02        3.76      4.79 o 
   0   8  10        0.61        4.22      2.36 o 
  -6   9  10        0.89        6.87      3.53 o 
  -5   9  10        0.54        2.86      3.24 o 
  -4   9  10       29.54       34.35      4.55 o 
  -3   9  10        3.51        6.74      2.59 o 
  -2   9  10        0.12        1.74      2.31 o 
 -11   1  11        0.14        4.01      2.36 o 
 -10   1  11        1.86        2.67      3.17 o 
  -9   1  11        0.06        0.28      3.39 o 
  -8   1  11        1.66        2.74      2.23 o 
  -7   1  11        0.62        0.23      2.27 o 
  -6   1  11        5.31        6.18      2.63 o 
  -5   1  11        0.55        0.67      1.92 o 
  -4   1  11        2.77        1.58      2.24 o 
  -3   1  11       10.59       10.99      3.32 o 
  -2   1  11        6.93        6.24      2.62 o 
  -1   1  11       18.74       18.34      3.54 o 
   0   1  11        0.22       -0.31      3.96 o 
   1   1  11        1.44        3.51      5.60 o 
   2   1  11        0.59        4.63      2.62 o 
 -11   2  11        0.30        5.06      3.67 o 
 -10   2  11        2.94        3.68      4.27 o 
  -9   2  11       13.95       11.38      3.72 o 
  -8   2  11        6.24        9.92      3.46 o 
  -7   2  11       13.54       10.97      2.92 o 
  -6   2  11       42.60       36.94      6.73 o 
  -5   2  11        6.61        9.36      2.79 o 
  -4   2  11       12.19       12.46      3.16 o 
  -3   2  11       20.15       21.18      2.91 o 
  -2   2  11        0.12        0.67      1.63 o 
  -1   2  11        1.06       -0.09      1.86 o 
   0   2  11        2.31        1.13      2.04 o 
   1   2  11        0.07        3.84      2.41 o 
   2   2  11        1.32        3.20      2.36 o 
 -10   3  11        0.70        0.09      2.19 o 
  -9   3  11        0.00       -0.02      2.13 o 
  -8   3  11        0.05        3.50      2.14 o 
  -7   3  11        2.02        4.14      2.29 o 
  -6   3  11       54.70       47.97      4.96 o 
  -5   3  11        1.73       -3.12      2.79 o 
  -4   3  11       73.93       72.05      4.69 o 
  -3   3  11       14.87       17.32      2.62 o 
  -2   3  11        0.58       -0.61      1.77 o 
  -1   3  11        2.48        0.68      1.92 o 
   0   3  11        0.60        3.75      2.22 o 
   1   3  11        4.14        5.14      2.30 o 
   2   3  11        2.24        4.90      2.63 o 
 -10   4  11        0.86        2.83      2.28 o 
  -9   4  11        0.02        2.16      4.15 o 
  -8   4  11       16.80       19.81      3.60 o 
  -7   4  11       10.55       12.55      2.95 o 
  -6   4  11        0.10        1.54      1.91 o 
  -5   4  11       26.37       25.41      3.09 o 
  -4   4  11        8.11       11.27      2.26 o 
  -3   4  11       11.81       13.60      2.49 o 
  -2   4  11        1.50        5.75      1.85 o 
  -1   4  11        4.43        8.69      2.17 o 
   0   4  11        0.08        0.35      1.84 o 
   1   4  11        0.29        1.50      3.05 o 
  -9   5  11       20.44       18.65      3.67 o 
  -8   5  11        5.43       10.48      2.78 o 
  -7   5  11        3.36        5.41      3.08 o 
  -6   5  11        0.31        0.34      1.41 o 
  -5   5  11        0.79        4.41      1.75 o 
  -4   5  11        0.74        1.99      1.60 o 
  -3   5  11        1.21        4.76      2.16 o 
  -2   5  11        6.40        5.13      2.10 o 
  -1   5  11        4.48        4.60      2.34 o 
   0   5  11        5.41       13.69      4.29 o 
   1   5  11        0.31        4.67      3.34 o 
  -8   6  11        0.23        1.43      3.20 o 
  -7   6  11        6.07        7.28      2.57 o 
  -6   6  11       18.44       18.80      4.08 o 
  -5   6  11       14.65       11.25      3.41 o 
  -4   6  11        0.12        3.91      1.99 o 
  -3   6  11        2.81        2.83      2.58 o 
  -2   6  11        0.21        0.26      1.87 o 
  -1   6  11        0.37       -1.18      1.82 o 
   0   6  11        3.20        5.84      2.45 o 
  -7   7  11        1.78        4.18      2.46 o 
  -6   7  11        2.49        8.18      2.56 o 
  -5   7  11       15.20       13.02      3.06 o 
  -4   7  11        5.24        2.62      2.06 o 
  -3   7  11        2.32        3.60      2.65 o 
  -2   7  11        0.53        1.07      5.03 o 
  -1   7  11        0.40        5.64      2.26 o 
  -5   8  11        2.61        5.87      2.39 o 
  -4   8  11        1.86        2.16      3.08 o 
  -9   0  12        5.74        1.67      2.91 o 
  -8   0  12       40.63       44.79      7.39 o 
  -7   0  12       42.49       54.00      7.97 o 
  -6   0  12       16.66       22.37      5.49 o 
  -5   0  12        5.70        6.53      3.67 o 
  -4   0  12       14.36       13.02      4.58 o 
  -3   0  12        1.75        3.63      3.34 o 
  -2   0  12        1.17        6.82      3.91 o 
  -1   0  12        1.36        7.73      3.86 o 
   0   0  12        0.87        3.01      3.72 o 
  -9   1  12        0.23       -0.97      2.46 o 
  -8   1  12        0.04       -1.54      2.67 o 
  -7   1  12        1.17        4.11      2.35 o 
  -6   1  12        0.67        0.11      1.95 o 
  -5   1  12        3.67       13.50      2.95 o 
  -4   1  12        1.86        1.39      2.36 o 
  -3   1  12        0.11        2.31      2.33 o 
  -2   1  12        0.73        4.89      2.46 o 
  -1   1  12        1.24        1.80      4.27 o 
   0   1  12        0.22        0.11      2.17 o 
  -9   2  12        0.00        1.15      2.16 o 
  -8   2  12        1.60        2.14      2.98 o 
  -7   2  12        5.70        3.50      2.91 o 
  -6   2  12        1.00        0.62      2.72 o 
  -5   2  12        0.05        2.92      3.32 o 
  -4   2  12        9.98       17.93      2.66 o 
  -3   2  12        1.27        4.39      1.75 o 
  -2   2  12       10.02       10.44      3.36 o 
  -1   2  12        2.46        2.65      2.39 o 
   0   2  12        0.00        0.57      3.01 o 
  -9   3  12        4.28        2.94      2.46 o 
  -8   3  12        0.43        0.14      1.87 o 
  -7   3  12        0.13        2.79      2.12 o 
  -6   3  12        0.05       -1.56      1.60 o 
  -5   3  12        0.30        1.94      1.90 o 
  -4   3  12        4.97        6.77      1.93 o 
  -3   3  12        3.17        3.64      1.67 o 
  -2   3  12        0.59       -0.26      1.92 o 
  -1   3  12        2.38        1.68      2.21 o 
  -8   4  12        0.75       -2.06      2.24 o 
  -7   4  12        0.54        0.96      2.00 o 
  -6   4  12        5.70       10.27      2.86 o 
  -5   4  12        3.18        4.59      1.80 o 
  -4   4  12        1.16       -0.59      1.34 o 
  -3   4  12        3.98        8.87      2.23 o 
  -2   4  12        1.18        1.09      1.54 o 
  -7   5  12        0.08        5.09      1.83 o 
  -6   5  12        3.31        5.13      1.97 o 
  -5   5  12        2.51        7.10      2.21 o 
  -4   5  12        0.06        3.34      2.07 o 
  -3   5  12        0.32       -2.07      1.74 o 
  -6   1  13        0.05        0.46      2.00 o 
  -5   1  13        0.39        0.97      2.74 o 
  -4   1  13        1.34        4.32      2.57 o 
                                                 
